# Supplementary material for: Hormonal milieu influences whole-brain structural dynamics across the menstrual cycle using dense sampling in multiple individuals
Source: Nat Neurosci. 2025 Sep 26;28(12):2588–600. doi: 10.1038/s41593-025-02066-2 (PMC12672370; doi:10.1038/s41593-025-02066-2)
Supplement: Supplementary file 3 — Raw hormonal levels, statistical source data for female participants (n = 4). [file 41593_2025_2066_MOESM3_ESM.xlsx]

## Sheet: Figure_1A
Cycle	Test Day	Estradiol (pmol/l)	Progesterone (nmol/l)	Progesterone/Estradiol ratio
28andMe (typical) cycle	1	192.308	37.842	196.778
28andMe (typical) cycle	2	272.314	33.708	123.784
28andMe (typical) cycle	3	336.539	39.432	117.169
28andMe (typical) cycle	4	347.182	42.93	123.653
28andMe (typical) cycle	5	403.7	47.7	118.157
28andMe (typical) cycle	6	429.39	49.29	114.791
28andMe (typical) cycle	7	458.75	42.294	92.194
28andMe (typical) cycle	8	451.41	27.9204	61.8515
28andMe (typical) cycle	9	400.03	19.239	48.0939
28andMe (typical) cycle	10	270.846	7.8228	28.8828
28andMe (typical) cycle	11	116.339	2.0034	17.2204
28andMe (typical) cycle	12	84.043	0.8904	10.5946
28andMe (typical) cycle	13	80.006	0.5406	6.75699
28andMe (typical) cycle	14	134.689	0.26712	1.98324
28andMe (typical) cycle	15	97.989	0.17808	1.81735
28andMe (typical) cycle	16	115.238	0.23214	2.01444
28andMe (typical) cycle	17	125.881	0.1431	1.13679
28andMe (typical) cycle	18	187.17	0.11766	0.628626
28andMe (typical) cycle	19	175.793	0.2385	1.35671
28andMe (typical) cycle	20	270.846	0.11766	0.434417
28andMe (typical) cycle	21	466.09	0.06042	0.129632
28andMe (typical) cycle	22	576.19	0.13674	0.237318
28andMe (typical) cycle	23	968.88	0.4452	0.4595
28andMe (typical) cycle	24	708.31	1.6536	2.33457
28andMe (typical) cycle	25	235.981	3.0846	13.0714
28andMe (typical) cycle	26	153.406	6.7734	44.1534
28andMe (typical) cycle	27	182.766	16.1544	88.3884
28andMe (typical) cycle	28	278.553	27.0618	97.1514
28andMe (typical) cycle	29	273.782	40.386	147.512
28andMe (typical) cycle	30	326.263	41.976	128.657
Endometriosis cycle	1	234	0.608	2.59829
Endometriosis cycle	2	248	0.472	1.90323
Endometriosis cycle	3	231	0.333	1.44156
Endometriosis cycle	4	317	0.332	1.04732
Endometriosis cycle	5	461	0.209	0.453362
Endometriosis cycle	6	899	0.383	0.426029
Endometriosis cycle	7	1331	0.29	0.217881
Endometriosis cycle	8	2290	0.754	0.329258		Please not that test day 8 was excluded for all statistical analyses to ensure consistency in the numebr of test days across all analyses. Imaging data from that day had to be excluded due to artifacts.
Endometriosis cycle	9	2030	3.36	1.65517
Endometriosis cycle	10	353	5.41	15.3258
Endometriosis cycle	11	779	21.4	27.4711
Endometriosis cycle	12	947	33.1	34.9525
Endometriosis cycle	13	890	36.7	41.236
Endometriosis cycle	14	740	31.7	42.8378
Endometriosis cycle	15	490	18.7	38.1633
Endometriosis cycle	16	343	11.6	33.8192
Endometriosis cycle	17	232	4.57	19.6983
Endometriosis cycle	18	201	1.5	7.46269
Endometriosis cycle	19	217	0.761	3.50691
Endometriosis cycle	20	247	0.479	1.93927
Endometriosis cycle	21	556	0.66	1.18705
Endometriosis cycle	22	895	0.495	0.553073
Endometriosis cycle	23	1171	0.45	0.384287
Endometriosis cycle	24	1660	0.605	0.364458
Endometriosis cycle	25	2523	1.57	0.622275
Typical cycle	1	1358	0.653	0.480854
Typical cycle	2	971	2.02	2.08033
Typical cycle	3	297	3.46	11.6498
Typical cycle	4	177	14.1	79.661
Typical cycle	5	292	31.4	107.534
Typical cycle	6	370	47.5	128.378
Typical cycle	7	427	51.2	119.906
Typical cycle	8	531	57.5	108.286
Typical cycle	9	584	67.9	116.267
Typical cycle	10	639	55.5	86.8545
Typical cycle	11	428	25.5	59.5794
Typical cycle	12	268	5.85	21.8284
Typical cycle	13	115	1.88	16.3478
Typical cycle	14	119	0.606	5.09244
Typical cycle	15	151	0.159	1.05298
Typical cycle	16	297	0.159	0.535354
Typical cycle	17	570	2.39	4.19298
Typical cycle	18	403	3.27	8.11414
Typical cycle	19	624	0.383	0.613782
Typical cycle	20	841	0.215	0.255648
Typical cycle	21	1496	0.658	0.43984
Typical cycle	22	817	2.05	2.50918
Typical cycle	23	439	3.94	8.97494
Typical cycle	24	293	9.27	31.6382
Typical cycle	25	291	20.6	70.7904
Oral contraceptives cycle	1	1235	0.829	0.671255
Oral contraceptives cycle	2	1322	0.535	0.40469
Oral contraceptives cycle	3	1368	0.538	0.393275
Oral contraceptives cycle	4	1471	0.564	0.383413
Oral contraceptives cycle	5	1597	0.315	0.197245
Oral contraceptives cycle	6	833	3.51	4.21369
Oral contraceptives cycle	7	496	0.85	1.71371
Oral contraceptives cycle	8	131	0.711	5.42748
Oral contraceptives cycle	9	40.9	0.638	15.599
Oral contraceptives cycle	10	18.4	0.393	21.3587
Oral contraceptives cycle	11	18.4	0.68	36.9565
Oral contraceptives cycle	12	58.6	0.751	12.8157
Oral contraceptives cycle	13	195	0.573	2.93846
Oral contraceptives cycle	14	316	0.517	1.63608
Oral contraceptives cycle	15	349	0.559	1.60172
Oral contraceptives cycle	16	174	0.363	2.08621
Oral contraceptives cycle	17	139	0.441	3.17266
Oral contraceptives cycle	18	127	0.562	4.4252
Oral contraceptives cycle	19	117	0.662	5.65812
Oral contraceptives cycle	20	113	0.692	6.12389
Oral contraceptives cycle	21	71.6	1.35	18.8547
Oral contraceptives cycle	22	87	1.35	15.5172
Oral contraceptives cycle	23	69.6	1.82	26.1494
Oral contraceptives cycle	24	69	1.27	18.4058
Oral contraceptives cycle	25	65.1	0.943	14.4854

## Sheet: Figure_1B
General Linear Model
Notes
Syntax		GLM Estradiol Progestrone Progesterone/Estradiol Ratio BY Cycle /METHOD=SSTYPE(3) /INTERCEPT=INCLUDE /POSTHOC=Cycle(BONFERRONI) /CRITERIA=ALPHA(.05) /DESIGN= Study.
Resources	Processor Time	00:00:00,03
	Elapsed Time	00:00:00,00
Between-Subjects Factors
		N
Study	28andMe (typical) cycle	30
	Endometriosis cycle	24
	Typical cycle	25
	Oral contraceptives cycle	25
Multivariate Testsa
Effect		Value	F	Hypothesis df	Error df	Sig.
Intercept	Pillai's Trace	0.673853	67.493b	3	98	9.42899e-24
	Wilks' Lambda	0.326147	67.493b	3	98	9.42899e-24
	Hotelling's Trace	2.0661	67.493b	3	98	9.42899e-24
	Roy's Largest Root	2.0661	67.493b	3	98	9.42899e-24
Cycle	Pillai's Trace	0.358353	4.52184	9	300	1.3588e-05
	Wilks' Lambda	0.671304	4.71809	9	238.657	8.81371e-06
	Hotelling's Trace	0.445674	4.78687	9	290	5.80416e-06
	Roy's Largest Root	0.304122	10.137c	3	100	6.8629e-06
a. Design: Intercept + Cycle
b. Exact statistic
c. The statistic is an upper bound on F that yields a lower bound on the significance level.
Tests of Between-Subjects Effects
Source	Dependent Variable	Type III Sum of Squares	df	Mean Square	F	Sig.
Corrected Model	Estradiol	2791461.926a	3	930487	4.69587	0.00413653
	Progesterone	4444.377b	3	1481.46	5.94318	0.000900722
	Progesterone/Estradiol Ratio	37564.621c	3	12521.5	7.82532	9.60953e-05
Intercept	Estradiol	2.54208e+07	1	2.54208e+07	128.29	1.25418e-19
	Progesterone	10770.2	1	10770.2	43.2069	2.25682e-09
	Progesterone/Estradiol Ratio	82749.4	1	82749.4	51.7142	1.18953e-10
Cycle	Estradiol	2.79146e+06	3	930487	4.69587	0.00413653
	Progesterone	4444.38	3	1481.46	5.94318	0.000900722
	Progesterone/Estradiol Ratio	37564.6	3	12521.5	7.82532	9.60953e-05
Error	Estradiol	1.9815e+07	100	198150
	Progesterone	24927	100	249.27
	Progesterone/Estradiol Ratio	160013	100	1600.13
Total	Estradiol	4.70265e+07	104
	Progesterone	40919.6	104
	Progesterone/Estradiol Ratio	289084	104
Corrected Total	Estradiol	2.26065e+07	103
	Progesterone	29371.4	103
	Progesterone/Estradiol Ratio	197578	103
a. R Squared = .123 (Adjusted R Squared = .097)
b. R Squared = .151 (Adjusted R Squared = .126)
c. R Squared = .190 (Adjusted R Squared = .166)
Post Hoc Tests
Study
Multiple Comparisons
Bonferroni
Dependent Variable	(I) Study	(J) Study	Mean Difference (I-J)	Std. Error	Sig.	95% Confidence Interval
						Lower Bound	Upper Bound
Estradiol	28andMe (typical) cycle	Endometriosis cycle	-445.7689*	121.907	0.00245797	-773.912	-117.626
		Typical cycle	-207.897	120.545	0.526082	-532.374	116.58
		Oral contraceptives cycle	-115.241	120.545	1	-439.718	209.236
	Endometriosis cycle	28andMe (typical) cycle	445.7689*	121.907	0.00245797	117.626	773.912
		Typical cycle	237.872	127.21	0.386521	-104.545	580.289
		Oral contraceptives cycle	330.528	127.21	0.0647029	-11.8893	672.945
	Typical cycle	28andMe (typical) cycle	207.897	120.545	0.526082	-116.58	532.374
		Endometriosis cycle	-237.872	127.21	0.386521	-580.289	104.545
		Oral contraceptives cycle	92.656	125.905	1	-246.249	431.561
	Oral contraceptives cycle	28andMe (typical) cycle	115.241	120.545	1	-209.236	439.718
		Endometriosis cycle	-330.528	127.21	0.0647029	-672.945	11.8893
		Typical cycle	-92.656	125.905	1	-431.561	246.249
Progesterone	28andMe (typical) cycle	Endometriosis cycle	9.03434	4.3238	0.235236	-2.60428	20.673
		Typical cycle	0.028114	4.27549	1	-11.4805	11.5367
		Oral contraceptives cycle	15.4980*	4.27549	0.00274085	3.98942	27.0066
	Endometriosis cycle	28andMe (typical) cycle	-9.03434	4.3238	0.235236	-20.673	2.60428
		Typical cycle	-9.00623	4.51188	0.291844	-21.1511	3.13866
		Oral contraceptives cycle	6.46365	4.51188	0.930572	-5.68123	18.6085
	Typical cycle	28andMe (typical) cycle	-0.028114	4.27549	1	-11.5367	11.4805
		Endometriosis cycle	9.00623	4.51188	0.291844	-3.13866	21.1511
		Oral contraceptives cycle	15.4699*	4.46561	0.00470671	3.44956	27.4902
	Oral contraceptives cycle	28andMe (typical) cycle	-15.4980*	4.27549	0.00274085	-27.0066	-3.98942
		Endometriosis cycle	-6.46365	4.51188	0.930572	-18.6085	5.68123
		Typical cycle	-15.4699*	4.46561	0.00470671	-27.4902	-3.44956
Progesterone/Estradiol Ratio	28andMe (typical) cycle	Endometriosis cycle	41.4103*	10.9549	0.0016009	11.9223	70.8982
		Typical cycle	13.3238	10.8325	1	-15.8346	42.4822
		Oral contraceptives cycle	44.1988*	10.8325	0.000543551	15.0404	73.3572
	Endometriosis cycle	28andMe (typical) cycle	-41.4103*	10.9549	0.0016009	-70.8982	-11.9223
		Typical cycle	-28.0865	11.4314	0.0944052	-58.857	2.68413
		Oral contraceptives cycle	2.78853	11.4314	1	-27.9821	33.5591
	Typical cycle	28andMe (typical) cycle	-13.3238	10.8325	1	-42.4822	15.8346
		Endometriosis cycle	28.0865	11.4314	0.0944052	-2.68413	58.857
		Oral contraceptives cycle	30.8750*	11.3142	0.0450554	0.420004	61.33
	Oral contraceptives cycle	28andMe (typical) cycle	-44.1988*	10.8325	0.000543551	-73.3572	-15.0404
		Endometriosis cycle	-2.78853	11.4314	1	-33.5591	27.9821
		Typical cycle	-30.8750*	11.3142	0.0450554	-61.33	-0.420004
Based on observed means. The error term is Mean Square(Error) = 1600.131.
* The mean difference is significant at the .05 level.
