# Supplementary material for: Hormonal milieu influences whole-brain structural dynamics across the menstrual cycle using dense sampling in multiple individuals
Source: Nat Neurosci. 2025 Sep 26;28(12):2588–600. doi: 10.1038/s41593-025-02066-2 (PMC12672370; doi:10.1038/s41593-025-02066-2)
Supplement: Supplementary file 4 — Component weights of SVD from volumetric spatial patterns and cortical thickness spatial patterns (n = 4). [file 41593_2025_2066_MOESM4_ESM.xlsx]

## Sheet: Figure_3A
Volumetric spatial pattern	Component weight	Cluster-Size	xyz [mm]	Overlap of atlas region
1	0.19	114724	-2 22 -26	0.08	Right Cerebellum Exterior
				0.08	Left Cerebellum Exterior
				0.03	Right MTG middle temporal gyrus
				0.03	Left PCu precuneus
				0.03	Left MFG middle frontal gyrus
				0.03	Right PCu precuneus
				0.02	Right AnG angular gyrus
				0.02	Left MTG middle temporal gyrus
				0.02	Right MFG middle frontal gyrus
				0.02	Right ITG inferior temporal gyrus
				0.02	Right STG superior temporal gyrus
				0.02	Left LiG lingual gyrus
				0.02	Right LiG lingual gyrus
				0.01	Right SPL superior parietal lobule
				0.01	Right SMG supramarginal gyrus
				0.01	Right MSFG superior frontal gyrus medial segment
				0.01	Left SPL superior parietal lobule
				0.01	Right PrG precentral gyrus
				0.01	Left STG superior temporal gyrus
				0.01	Right Thalamus Proper
				0.01	Right FuG fusiform gyrus
				0.01	Left ITG inferior temporal gyrus
				0.01	Right TMP temporal pole
				0.01	Left AnG angular gyrus
				0.01	Right IOG inferior occipital gyrus
				0.01	Left Thalamus Proper
				0.01	Right CO central operculum
				0.01	Left FuG fusiform gyrus
				0.01	Left SFG superior frontal gyrus
				0.01	Right PoG postcentral gyrus
				0.01	Left PrG precentral gyrus
				0.01	Cerebellar Vermal Lobules I-V
	0.017	168	-3 -18 30	0.74	Left MCgG middle cingulate gyrus
				0.25	Right MCgG middle cingulate gyrus
	0.016	196	-58 -52 34	0.83	Left SMG supramarginal gyrus
				0.17	Left AnG angular gyrus
	-0.079	107	-22 10 -38	1	Left TMP temporal pole
	-0.046	255	-14 -48 -60	1	Left Cerebellum Exterior
2	0.2	3874	14 -18 2	0.35	Right Thalamus Proper
				0.32	Left Thalamus Proper
				0.11	Left Cerebral White Matter
				0.1	Left Putamen
				0.03	Left AIns anterior insula
				0.02	Right Cerebral White Matter
				0.02	Right Hippocampus
				0.02	Left Hippocampus
				0.01	Left PIns posterior insula
				0.01	Left LiG lingual gyrus
	0.18	3927	2 39 -30	0.15	Right GRe gyrus rectus
				0.14	Left GRe gyrus rectus
				0.1	Right MOrG medial orbital gyrus
				0.09	Left MOrG medial orbital gyrus
				0.07	Left MFC medial frontal cortex
				0.07	Right MFC medial frontal cortex
				0.06	Left Cerebral White Matter
				0.05	Left Putamen
				0.04	Right Cerebral White Matter
				0.04	Right SCA subcallosal area
				0.03	Left SCA subcallosal area
				0.03	Right Ent entorhinal area
				0.02	Right POrG posterior orbital gyrus
				0.02	Left Accumbens Area
				0.02	Right AIns anterior insula
				0.01	Right Basal Forebrain
				0.01	Left POrG posterior orbital gyrus
				0.01	Left AIns anterior insula
	0.074	801	10 -96 20	0.29	Left Cun cuneus
				0.27	Right SOG superior occipital gyrus
				0.25	Right Cun cuneus
				0.1	Right OCP occipital pole
				0.03	Left OCP occipital pole
				0.03	Right MOG middle occipital gyrus
				0.01	Right Calc calcarine cortex
	0.068	1516	-30 -63 -26	0.96	Left Cerebellum Exterior
				0.03	Left FuG fusiform gyrus
				0.01	Left Cerebellum White Matter
	0.065	329	-45 -21 -32	0.71	Left ITG inferior temporal gyrus
				0.29	Left FuG fusiform gyrus
	0.057	13160	45 -76 -16	0.41	Left Cerebellum Exterior
				0.12	Right Cerebellum Exterior
				0.1	Cerebellar Vermal Lobules I-V
				0.05	Right IOG inferior occipital gyrus
				0.04	Right LiG lingual gyrus
				0.04	Cerebellar Vermal Lobules VI-VII
				0.04	Left Calc calcarine cortex
				0.03	Right Calc calcarine cortex
				0.03	Left OFuG occipital fusiform gyrus
				0.03	Left LiG lingual gyrus
				0.02	Left Cun cuneus
				0.02	Right Cun cuneus
				0.02	Left OCP occipital pole
				0.01	Right OFuG occipital fusiform gyrus
				0.01	Left PCu precuneus
	0.054	609	-40 -14 56	0.66	Left PrG precentral gyrus
				0.34	Left PoG postcentral gyrus
	0.048	240	-10 -96 27	0.98	Left SOG superior occipital gyrus
				0.02	Left MOG middle occipital gyrus
	0.046	5794	6 -48 -50	0.88	Right Cerebellum Exterior
				0.04	Left Cerebellum Exterior
				0.02	Right ITG inferior temporal gyrus
				0.02	Cerebellar Vermal Lobules VIII-X
				0.02	Right OFuG occipital fusiform gyrus
				0.01	Right LiG lingual gyrus
	0.044	726	40 -15 56	0.71	Right PrG precentral gyrus
				0.29	Right PoG postcentral gyrus
	0.043	176	-12 -16 74	0.65	Left SFG superior frontal gyrus
				0.35	Left PrG precentral gyrus
	0.037	156	-3 -16 70	0.4	Right MPrG precentral gyrus medial segment
				0.22	Left MPrG precentral gyrus medial segment
				0.2	Right SMC supplementary motor cortex
				0.17	Left SMC supplementary motor cortex
	0.032	177	10 -15 74	0.66	Right PrG precentral gyrus
				0.34	Right SFG superior frontal gyrus
	0.029	138	33 -88 12	0.44	Right SOG superior occipital gyrus
				0.17	Right Cerebral White Matter
				0.16	Right IOG inferior occipital gyrus
				0.14	Right MOG middle occipital gyrus
				0.09	Right OCP occipital pole
	0.025	103	57 -66 0	0.52	Right MTG middle temporal gyrus
				0.44	Right ITG inferior temporal gyrus
				0.04	Right IOG inferior occipital gyrus
	0.025	137	0 -54 20	0.31	Left PCgG posterior cingulate gyrus
				0.28	Left PCu precuneus
				0.28	Right PCu precuneus
				0.12	Right PCgG posterior cingulate gyrus
	0.025	565	-56 -58 -21	0.9	Left ITG inferior temporal gyrus
				0.05	Left IOG inferior occipital gyrus
				0.03	Left FuG fusiform gyrus
				0.02	Left OFuG occipital fusiform gyrus
	0.022	375	-28 -45 -57	1	Left Cerebellum Exterior
	0.022	135	56 15 0	0.51	Right TMP temporal pole
				0.3	Right OpIFG opercular part of the inferior frontal gyrus
				0.19	Right FO frontal operculum
	0.021	101	-40 -82 14	1	Left MOG middle occipital gyrus
	0.021	136	16 64 22	1	Right SFG superior frontal gyrus
	0.02	225	-45 -75 6	0.64	Left IOG inferior occipital gyrus
				0.21	Left MTG middle temporal gyrus
				0.14	Left MOG middle occipital gyrus
	0.017	190	24 60 -4	0.68	Right SFG superior frontal gyrus
				0.21	Right AOrG anterior orbital gyrus
				0.08	Right FRP frontal pole
				0.03	Right MFG middle frontal gyrus
	-0.055	2087	-66 -27 3	0.42	Left MTG middle temporal gyrus
				0.25	Left STG superior temporal gyrus
				0.09	Left ITG inferior temporal gyrus
				0.05	Left CO central operculum
				0.05	Left SMG supramarginal gyrus
				0.05	Left PT planum temporale
				0.04	Left PO parietal operculum
				0.03	Left TTG transverse temporal gyrus
				0.02	Left AnG angular gyrus
	-0.053	3210	58 -22 -32	0.2	Right STG superior temporal gyrus
				0.19	Right MTG middle temporal gyrus
				0.18	Right ITG inferior temporal gyrus
				0.11	Right FuG fusiform gyrus
				0.09	Right TMP temporal pole
				0.05	Right CO central operculum
				0.05	Right TTG transverse temporal gyrus
				0.03	Right Ent entorhinal area
				0.02	Right PrG precentral gyrus
				0.02	Right PT planum temporale
				0.02	Right PIns posterior insula
				0.01	Right PP planum polare
	-0.053	3730	-3 -62 60	0.17	Right SMC supplementary motor cortex
				0.12	Left PCu precuneus
				0.1	Left SMC supplementary motor cortex
				0.09	Right PCu precuneus
				0.09	Right SFG superior frontal gyrus
				0.07	Left SPL superior parietal lobule
				0.06	Right MFG middle frontal gyrus
				0.05	Right MCgG middle cingulate gyrus
				0.04	Right MPrG precentral gyrus medial segment
				0.04	Left MCgG middle cingulate gyrus
				0.04	Left MPoG postcentral gyrus medial segment
				0.02	Left SFG superior frontal gyrus
				0.02	Right SPL superior parietal lobule
				0.02	Right MPoG postcentral gyrus medial segment
				0.02	Right PoG postcentral gyrus
				0.01	Right ACgG anterior cingulate gyrus
				0.01	Left MSFG superior frontal gyrus medial segment
	-0.052	922	-24 14 -36	0.44	Left TMP temporal pole
				0.24	Left Ent entorhinal area
				0.09	Left PHG parahippocampal gyrus
				0.08	Left FuG fusiform gyrus
				0.06	Left Cerebral White Matter
				0.03	Left Amygdala
				0.02	Left Hippocampus
				0.02	Left ITG inferior temporal gyrus
	-0.046	786	-14 -57 -58	1	Left Cerebellum Exterior
	-0.042	124	18 64 -18	0.58	Right FRP frontal pole
				0.36	Right MOrG medial orbital gyrus
				0.05	Right AOrG anterior orbital gyrus
	-0.034	271	-4 68 -6	0.67	Left FRP frontal pole
				0.17	Right FRP frontal pole
				0.08	Right MFC medial frontal cortex
				0.08	Left MFC medial frontal cortex
	-0.033	112	22 -39 -45	1	Right Cerebellum Exterior
	-0.031	480	-2 36 0	0.54	Left ACgG anterior cingulate gyrus
				0.46	Right ACgG anterior cingulate gyrus
	-0.029	397	32 -44 -33	0.98	Right Cerebellum Exterior
				0.02	Right PHG parahippocampal gyrus
	-0.026	104	-44 -8 0	0.53	Left AIns anterior insula
				0.3	Left PIns posterior insula
				0.17	Left CO central operculum
	-0.023	108	38 44 -18	0.69	Right LOrG lateral orbital gyrus
				0.31	Right AOrG anterior orbital gyrus
	-0.023	224	60 -42 32	0.64	Right SMG supramarginal gyrus
				0.32	Right AnG angular gyrus
				0.02	Right Cerebral White Matter
				0.02	Right STG superior temporal gyrus
	-0.023	145	20 -15 -15	0.94	Right Hippocampus
				0.04	Right Amygdala
	-0.022	122	34 -4 0	0.58	Right Cerebral White Matter
				0.41	Right Putamen
	-0.022	144	-58 -52 34	0.62	Left SMG supramarginal gyrus
				0.38	Left AnG angular gyrus
	-0.02	107	-33 -56 52	0.73	Left SPL superior parietal lobule
				0.17	Left AnG angular gyrus
				0.1	Left SMG supramarginal gyrus
	-0.018	120	-10 -8 46	0.6	Left SMC supplementary motor cortex
				0.37	Left MPrG precentral gyrus medial segment
				0.02	Left MCgG middle cingulate gyrus
	-0.018	141	-28 10 58	0.51	Left MFG middle frontal gyrus
				0.49	Left SFG superior frontal gyrus
	-0.017	133	33 46 36	0.98	Right MFG middle frontal gyrus
				0.02	Right SFG superior frontal gyrus
	-0.015	161	-50 10 33	0.76	Left MFG middle frontal gyrus
				0.24	Left PrG precentral gyrus
3	0.091	4261	-2 32 -27	0.16	Right Putamen
				0.15	Right Thalamus Proper
				0.12	Right Cerebral White Matter
				0.07	Left GRe gyrus rectus
				0.06	Left Cerebral White Matter
				0.06	Right GRe gyrus rectus
				0.05	Left MOrG medial orbital gyrus
				0.04	Right SCA subcallosal area
				0.04	Left MFC medial frontal cortex
				0.03	Right MFC medial frontal cortex
				0.03	Left Putamen
				0.03	Right MOrG medial orbital gyrus
				0.02	Left AIns anterior insula
				0.02	Left SCA subcallosal area
				0.02	Right AIns anterior insula
				0.01	Left POrG posterior orbital gyrus
				0.01	Right Basal Forebrain
	0.041	3743	3 -62 -14	0.48	Left Cerebellum Exterior
				0.26	Cerebellar Vermal Lobules I-V
				0.12	Right Cerebellum Exterior
				0.1	Cerebellar Vermal Lobules VIII-X
				0.03	Cerebellar Vermal Lobules VI-VII
	0.033	147	-22 -18 15	0.86	Left Thalamus Proper
				0.14	Left Cerebral White Matter
	0.029	902	9 -94 16	0.32	Right Calc calcarine cortex
				0.25	Right Cun cuneus
				0.19	Left Cun cuneus
				0.12	Left Calc calcarine cortex
				0.09	Right OCP occipital pole
				0.01	Right SOG superior occipital gyrus
	0.027	472	24 -50 -54	0.99	Right Cerebellum Exterior
				0.01	Cerebellar Vermal Lobules VIII-X
	0.024	105	-6 -8 2	1	Left Thalamus Proper
	0.021	190	33 3 -21	0.53	Right Ent entorhinal area
				0.24	Right Cerebral White Matter
				0.07	Right AIns anterior insula
				0.07	Right TMP temporal pole
				0.05	Right PP planum polare
				0.03	Right Amygdala
	-0.081	16521	-21 -84 -38	0.45	Right Cerebellum Exterior
				0.39	Left Cerebellum Exterior
				0.03	Right OFuG occipital fusiform gyrus
				0.03	Right LiG lingual gyrus
				0.02	Cerebellar Vermal Lobules VI-VII
				0.02	Left LiG lingual gyrus
				0.01	Left OFuG occipital fusiform gyrus
	-0.062	233	-21 8 -40	0.94	Left TMP temporal pole
				0.05	Left Ent entorhinal area
	-0.051	261	-16 -21 3	0.99	Left Thalamus Proper
	-0.038	18741	3 68 -6	0.14	Right MFG middle frontal gyrus
				0.11	Right SFG superior frontal gyrus
				0.1	Right MSFG superior frontal gyrus medial segment
				0.06	Left SFG superior frontal gyrus
				0.05	Left MFG middle frontal gyrus
				0.05	Left MSFG superior frontal gyrus medial segment
				0.05	Right SMC supplementary motor cortex
				0.05	Left SMC supplementary motor cortex
				0.04	Left PCu precuneus
				0.03	Right PCu precuneus
				0.03	Right FRP frontal pole
				0.03	Right MCgG middle cingulate gyrus
				0.03	Right ACgG anterior cingulate gyrus
				0.02	Left MCgG middle cingulate gyrus
				0.02	Left MPrG precentral gyrus medial segment
				0.02	Left ACgG anterior cingulate gyrus
				0.02	Left FRP frontal pole
				0.01	Right PrG precentral gyrus
				0.01	Right MPrG precentral gyrus medial segment
				0.01	Left PCgG posterior cingulate gyrus
				0.01	Right MFC medial frontal cortex
				0.01	Left GRe gyrus rectus
	-0.027	283	-42 -16 -36	0.52	Left FuG fusiform gyrus
				0.48	Left ITG inferior temporal gyrus
	-0.025	291	-20 -38 -24	0.87	Left Cerebellum Exterior
				0.12	Left PHG parahippocampal gyrus
	-0.023	154	-28 -39 63	0.79	Left PoG postcentral gyrus
				0.21	Left SPL superior parietal lobule
	-0.022	135	-24 3 -20	0.55	Left Ent entorhinal area
				0.2	Left Basal Forebrain
				0.13	Left Cerebral White Matter
				0.1	Left POrG posterior orbital gyrus
				0.03	Left Amygdala
	-0.021	204	0 -57 14	0.47	Left PCgG posterior cingulate gyrus
				0.22	Left PCu precuneus
				0.17	Right PCu precuneus
				0.15	Right PCgG posterior cingulate gyrus
	-0.02	154	-28 -26 68	0.55	Left PrG precentral gyrus
				0.45	Left PoG postcentral gyrus
	-0.02	307	-60 -30 15	0.45	Left PT planum temporale
				0.43	Left PO parietal operculum
				0.1	Left CO central operculum
	-0.02	128	21 -27 69	0.74	Right PrG precentral gyrus
				0.26	Right PoG postcentral gyrus
	-0.02	187	-52 -15 51	0.66	Left PrG precentral gyrus
				0.15	Left MFG middle frontal gyrus
				0.14	Left PoG postcentral gyrus
				0.05	Left SFG superior frontal gyrus
	-0.019	239	-58 -9 39	0.7	Left PrG precentral gyrus
				0.3	Left PoG postcentral gyrus
	-0.019	230	21 -34 -26	0.82	Right Cerebellum Exterior
				0.12	Right FuG fusiform gyrus
				0.06	Right PHG parahippocampal gyrus
	-0.018	101	-2 12 -8	0.34	Left Cerebral White Matter
				0.26	Right Cerebral White Matter
				0.24	Right SCA subcallosal area
				0.16	Left SCA subcallosal area
	-0.017	727	52 -24 18	0.55	Right CO central operculum
				0.17	Right PO parietal operculum
				0.11	Right TTG transverse temporal gyrus
				0.06	Right PT planum temporale
				0.05	Right PIns posterior insula
				0.02	Right OpIFG opercular part of the inferior frontal gyrus
				0.02	Right PrG precentral gyrus
				0.02	Right PP planum polare
	-0.017	266	66 -10 -9	0.61	Right STG superior temporal gyrus
				0.39	Right MTG middle temporal gyrus
	-0.016	438	52 26 -6	0.54	Right FO frontal operculum
				0.17	Right AIns anterior insula
				0.14	Right CO central operculum
				0.09	Right OrIFG orbital part of the inferior frontal gyrus
				0.05	Right TrIFG triangular part of the inferior frontal gyrus

## Sheet: Figure_3B
Cortical thickness spatial pattern	Hemisphere	Component weight	Cluster-Size	Overlap of atlas region
1	Left	0.24541	1307	0.25	insula
				0.18	superiortemporal
				0.18	lateralorbitofrontal
				0.13	entorhinal
				0.12	parahippocampal
				0.07	fusiform
				0.04	temporalpole
		0.0141	94	1	precentral
		0.01371	76	0.57	precentral
				0.43	paracentral
		0.01687	75	0.89	middletemporal
				0.11	inferiortemporal
		0.01277	71	0.73	middletemporal
				0.27	bankssts
		-0.08883	396	1	insula
		-0.01603	70	0.59	isthmuscingulate
				0.31	parahippocampal
				0.09	lingual
	Right	0.02335	386	0.77	precentral
				0.23	paracentral
		0.02178	131	0.5	insula
				0.31	temporalpole
				0.11	superiortemporal
				0.05	entorhinal
		0.01822	103	0.99	parahippocampal
		0.02506	95	0.84	isthmuscingulate
				0.08	parahippocampal
				0.04	lingual
		0.03206	93	1	insula
		0.04303	88	0.9	lateralorbitofrontal
				0.03	insula
		0.02085	70	0.53	lateraloccipital
				0.44	cuneus
				0.03	pericalcarine
		0.01735	66	0.98	insula
				0.02	lateralorbitofrontal
		0.01876	60	0.8	rostralanteriorcingulate
				0.15	medialorbitofrontal
		0.01658	54	1	medialorbitofrontal
		-0.03497	303	0.55	superiortemporal
				0.45	insula
		-0.03342	67	1	insula
		-0.05181	50	0.52	medialorbitofrontal
				0.44	lateralorbitofrontal
2	Left	0.06039	1619	0.27	lingual
				0.2	pericalcarine
				0.19	lateraloccipital
				0.18	parahippocampal
				0.06	cuneus
				0.05	fusiform
				0.04	entorhinal
				0.01	isthmuscingulate
		0.1355	561	0.83	insula
				0.11	superiortemporal
				0.03	transversetemporal
				0.01	parstriangularis
				0.01	lateralorbitofrontal
		0.06494	438	0.38	lateralorbitofrontal
				0.29	insula
				0.18	superiortemporal
				0.06	temporalpole
				0.03	entorhinal
				0.01	medialorbitofrontal
		0.01803	73	1	precuneus
		0.0167	64	0.98	precuneus
				0.02	isthmuscingulate
		0.01927	58	0.45	inferiortemporal
				0.45	middletemporal
				0.09	temporalpole
				0.02	fusiform
		0.019	54	0.94	fusiform
				0.06	entorhinal
		-0.03686	204	0.66	insula
				0.19	lateralorbitofrontal
				0.15	superiortemporal
		-0.03105	103	0.84	medialorbitofrontal
				0.05	lateralorbitofrontal
				0.04	rostralanteriorcingulate
		-0.01747	97	0.59	precentral
				0.41	paracentral
		-0.02064	85	0.48	lateraloccipital
				0.32	cuneus
				0.2	superiorparietal
		-0.02426	68	1	inferiortemporal
	Right	0.06845	3156	0.19	lingual
				0.17	lateraloccipital
				0.11	parahippocampal
				0.1	fusiform
				0.1	pericalcarine
				0.09	isthmuscingulate
				0.08	cuneus
				0.06	precuneus
				0.05	posteriorcingulate
				0.04	entorhinal
		0.0522	482	0.62	insula
				0.15	lateralorbitofrontal
				0.14	temporalpole
				0.07	superiortemporal
		0.01612	225	1	inferiorparietal
		0.02521	131	0.87	medialorbitofrontal
				0.13	rostralanteriorcingulate
		0.04617	80	0.75	lateralorbitofrontal
				0.22	medialorbitofrontal
		0.01676	79	0.91	inferiortemporal
				0.09	fusiform
		0.01577	78	0.77	supramarginal
				0.19	bankssts
				0.04	inferiorparietal
		0.01837	65	0.94	lateralorbitofrontal
				0.06	medialorbitofrontal
		0.01689	56	0.45	superiortemporal
				0.43	insula
				0.12	transversetemporal
		-0.02529	160	0.97	precentral
				0.03	paracentral
		-0.04029	143	0.98	insula
				0.02	superiortemporal
		-0.02982	73	0.53	lateraloccipital
				0.44	cuneus
				0.03	pericalcarine
