# Supplementary material for: Hormonal milieu influences whole-brain structural dynamics across the menstrual cycle using dense sampling in multiple individuals
Source: Nat Neurosci. 2025 Sep 26;28(12):2588–600. doi: 10.1038/s41593-025-02066-2 (PMC12672370; doi:10.1038/s41593-025-02066-2)
Supplement: Supplementary file 5 — Square-rooted and standardized hormonal levels, standardized eigenvalues for volumetric spatiotemporal patterns, statistical source data for female participants (n = 4). [file 41593_2025_2066_MOESM5_ESM.xlsx]

## Sheet: Figure_4A
Results from Time-series regressions (VSTP ~ Hormones)												Input for plots
VSTP1 and Estradiol												Cycle	Test Day	VSTP1	Estradiol (sqrt, standarized)	Progesterone (sqrt, standarized)	Progesterone/Estradiol Ratio (sqrt, standarized)
Model Statistics												28andMe (typical) cycle	1	3.63297	-0.51889	1.15396	1.81937
Cycle	Model	Number of Predictors	Model Fit statistics				Ljung-Box Q(18)			Number of Outliers		28andMe (typical) cycle	2	2.52431	-0.0242819	1.0236	1.18186
			Stationary R-squared	R-squared	RMSE	MAPE	Statistics	DF	Sig.			28andMe (typical) cycle	3	1.53636	0.32175	1.20219	1.11566
28andMe (typical) cycle	VSPT1-Model_1	1	0.00125741	0.00125741	0.0763347	99.4238	31.3637	18	0.0261188	0		28andMe (typical) cycle	4	0.959866	0.375787	1.30498	1.18057
Endometriosis cycle	VSPT1-Model_1	1	0.346455	0.346455	0.0879493	408.008	59.4424	18	2.5171e-06	0		28andMe (typical) cycle	5	0.340714	0.6498	1.43862	1.12566
Typical cycle	VSPT1-Model_1	1	0.0135431	0.0135431	0.0974593	98.4985	160.749	18	0	0		28andMe (typical) cycle	6	-0.351505	0.767976	1.48167	1.0914
Oral contraceptives cycle	VSPT1-Model_1	1	0.300821	0.300821	0.103854	133.655	116.39	18	2.22045e-16	0		28andMe (typical) cycle	7	-0.371704	0.898785	1.28661	0.847053
												28andMe (typical) cycle	8	-0.0502952	0.866485	0.826811	0.465419
Time-series regression Model Parameters												28andMe (typical) cycle	9	-0.16933	0.632614	0.488299	0.261201
Cycle						Estimate	SE	t	Sig.			28andMe (typical) cycle	10	-0.697761	-0.0326442	-0.110976	-0.0816601
28andMe (typical) cycle	VSPT1-Model_1	VSPT1	No Transformation	Constant		0.00831023	0.0464037	0.179086	0.85916			28andMe (typical) cycle	11	-0.721331	-1.09743	-0.631901	-0.35067
		sqrt(Estradiol)	No Transformation	Numerator	Lag 0	-0.000499677	0.00266133	-0.187754	0.852423			28andMe (typical) cycle	12	-0.467621	-1.40131	-0.809804	-0.547246
Endometriosis cycle	VSPT1-Model_1	VSPT1	No Transformation	Constant		-0.154334	0.0486275	-3.1738	0.00439494			28andMe (typical) cycle	13	-0.305685	-1.44316	-0.888368	-0.691251
		sqrt(Estradiol)	No Transformation	Numerator	Lag 0	0.00606468	0.00177587	3.41505	0.00248057			28andMe (typical) cycle	14	-0.219228	-0.943569	-0.970726	-0.952927
Typical cycle	VSPT1-Model_1	VSPT1	No Transformation	Constant		-0.0328242	0.06158	-0.533034	0.599123			28andMe (typical) cycle	15	-0.498359	-1.26398	-1.00649	-0.966148
		sqrt(Estradiol)	No Transformation	Numerator	Lag 0	0.00152941	0.00272169	0.561933	0.579597			28andMe (typical) cycle	16	-0.557316	-1.10703	-0.983934	-0.950503
Oral contraceptives cycle	VSPT1-Model_1	VSPT1	No Transformation	Constant		-0.0956134	0.0368136	-2.59723	0.0161094			28andMe (typical) cycle	17	-0.302567	-1.01602	-1.02297	-1.02807
		sqrt(Estradiol)	No Transformation	Numerator	Lag 0	0.00565573	0.0017979	3.14575	0.00452807			28andMe (typical) cycle	18	-0.250831	-0.553907	-1.03627	-1.08812
												28andMe (typical) cycle	19	-0.360539	-0.633195	-0.981462	-1.00642
VSTP1 and Progesterone												28andMe (typical) cycle	20	-0.674685	-0.0326442	-1.03627	-1.11751
Model Statistics												28andMe (typical) cycle	21	-0.627572	0.930827	-1.07292	-1.18321
Study	Model	Number of Predictors	Model Fit statistics				Ljung-Box Q(18)			Number of Outliers		28andMe (typical) cycle	22	-0.548589	1.38421	-1.02618	-1.15528
			Stationary R-squared	R-squared	RMSE	MAPE	Statistics	DF	Sig.			28andMe (typical) cycle	23	-0.650382	2.72152	-0.914017	-1.11339
28andMe (typical) cycle	VSPT1-Model_1	1	0.35097	0.35097	0.0615358	130.899	35.5432	18	0.00806939	0		28andMe (typical) cycle	24	-0.690726	1.87426	-0.680728	-0.92664
Endometriosis cycle	VSPT1-Model_1	1	0.069981	0.069981	0.104916	140.269	57.6318	18	4.91016e-06	0		28andMe (typical) cycle	25	-0.593597	-0.238365	-0.503363	-0.468048
Typical cycle	VSPT1-Model_1	1	0.348089	0.348089	0.0792279	73.9491	67.0925	18	1.3937e-07	0		28andMe (typical) cycle	26	-0.457695	-0.797096	-0.18426	0.197455
Oral contraceptives cycle	VSPT1-Model_1	1	0.0106393	0.0106393	0.123539	98.0052	140.02	18	0	0		28andMe (typical) cycle	27	-0.432913	-0.584305	0.349924	0.803059
												28andMe (typical) cycle	28	-0.149385	0.0110088	0.795937	0.903021
Time-series regression Model Parameters												28andMe (typical) cycle	29	0.43855	-0.0159421	1.23066	1.40585
Study						Estimate	SE	t	Sig.			28andMe (typical) cycle	30	0.716855	0.268758	1.27738	1.22951
28andMe (typical) cycle	VSPT1-Model_1	VSPT1	No Transformation	Constant		-0.0518279	0.0174249	-2.97437	0.00598457			Endometriosis cycle	1	-1.94389	-0.982981	-0.630359	-0.443818
		sqrt(Progesterone)	No Transformation	Numerator	Lag 0	0.016766	0.00430873	3.89118	0.000562143			Endometriosis cycle	2	-2.02481	-0.939312	-0.679368	-0.547293
Endometriosis cycle	VSPT1-Model_1	VSPT1	No Transformation	Constant		-0.0293435	0.0312852	-0.937935	0.358462			Endometriosis cycle	3	-1.69323	-0.992508	-0.73749	-0.626976
		sqrt(Progesterone)	No Transformation	Numerator	Lag 0	0.0148775	0.0115631	1.28664	0.211596			Endometriosis cycle	4	-0.695581	-0.740168	-0.737948	-0.70592
Typical cycle	VSPT1-Model_1	VSPT1	No Transformation	Constant		-0.0662803	0.0246739	-2.68625	0.0131836			Endometriosis cycle	5	0.347566	-0.385122	-0.800863	-0.86182
		sqrt(Progesterone)	No Transformation	Numerator	Lag 0	0.0213997	0.00610649	3.50441	0.00190743			Endometriosis cycle	6	1.3062	0.439197	-0.715391	-0.871
Oral contraceptives cycle	VSPT1-Model_1	VSPT1	No Transformation	Constant		0.0396047	0.0833807	0.474987	0.639276			Endometriosis cycle	7	1.84013	1.0686	-0.757863	-0.953804
		sqrt(Progesterone)	No Transformation	Numerator	Lag 0	-0.0448032	0.0900879	-0.497328	0.623679			Endometriosis cycle	9	1.69182	1.89875	-0.073629	-0.588727
												Endometriosis cycle	10	0.962594	-0.6449	0.186906	0.58177
VSTP1 and Progestrone/Estradiol Ratio												Endometriosis cycle	11	0.326608	0.238477	1.40264	1.17251
Model Statistics												Endometriosis cycle	12	0.156617	0.515702	1.99847	1.47124
Study	Model	Number of Predictors	Model Fit statistics				Ljung-Box Q(18)			Number of Outliers		Endometriosis cycle	13	0.302303	0.424627	2.15957	1.69812
			Stationary R-squared	R-squared	RMSE	MAPE	Statistics	DF	Sig.			Endometriosis cycle	14	0.382519	0.169952	1.93346	1.75314
28andMe (typical) cycle	VSPT1-Model_1	1	0.461423	0.461423	0.0560556	129.042	44.3774	18	0.000509406	0		Endometriosis cycle	15	0.386053	-0.320722	1.24319	1.58951
Endometriosis cycle	VSPT1-Model_1	1	0.0293675	0.0293675	0.107182	82.1542	56.3274	18	7.91162e-06	0		Endometriosis cycle	16	0.345649	-0.670855	0.757723	1.4282
Typical cycle	VSPT1-Model_1	1	0.369131	0.369131	0.0779388	76.8084	58.1627	18	4.03938e-06	0		Endometriosis cycle	17	0.227689	-0.989326	0.0874382	0.814891
Oral contraceptives cycle	VSPT1-Model_1	1	0.238508	0.238508	0.108383	140.658	124.303	18	0	0		Endometriosis cycle	18	0.0104962	-1.0914	-0.395147	0.0549136
												Endometriosis cycle	19	-0.517085	-1.0378	-0.581409	-0.327692
Time-series regression Model Parameters												Endometriosis cycle	20	-0.934237	-0.94239	-0.676686	-0.541502
Study						Estimate	SE	t	Sig.			Endometriosis cycle	21	-0.745534	-0.180917	-0.613096	-0.676468
28andMe (typical) cycle	VSPT1-Model_1	VSPT1	No Transformation	Constant		-0.0643559	0.0166551	-3.86404	0.000604316			Endometriosis cycle	22	-0.353044	0.432731	-0.670626	-0.830483
		sqrt(Progesterone/Estradiol Ratio)	No Transformation	Numerator	Lag 0	0.0112001	0.00228675	4.89784	3.66708e-05			Endometriosis cycle	23	-0.0525375	0.849453	-0.687932	-0.885608
Endometriosis cycle	VSPT1-Model_1	VSPT1	No Transformation	Constant		-0.0211819	0.0339517	-0.623884	0.53912			Endometriosis cycle	24	0.216457	1.48114	-0.631377	-0.892825
		sqrt(Progesterone/Estradiol Ratio)	No Transformation	Numerator	Lag 0	0.00812034	0.00995307	0.815863	0.423324			Endometriosis cycle	25	0.457237	2.39978	-0.380215	-0.810373
Typical cycle	VSPT1-Model_1	VSPT1	No Transformation	Constant		-0.0722472	0.0251165	-2.87648	0.00852456			Typical cycle	1	0.797394	2.10535	-0.864373	-1.06421
		sqrt(Progesterone/Estradiol Ratio)	No Transformation	Numerator	Lag 0	0.0146193	0.00398511	3.66847	0.00127653			Typical cycle	2	1.22683	1.32687	-0.632843	-0.87662
Oral contraceptives cycle	VSPT1-Model_1	VSPT1	No Transformation	Constant		0.0927794	0.040802	2.2739	0.0326223			Typical cycle	3	1.73079	-0.578521	-0.467141	-0.38294
		sqrt(Progesterone/Estradiol Ratio)	No Transformation	Numerator	Lag 0	-0.0368173	0.0137173	-2.684	0.0132509			Typical cycle	4	1.54382	-1.11613	0.248347	0.997798
												Typical cycle	5	1.32969	-0.598452	0.946347	1.35965
												Typical cycle	6	1.11815	-0.304667	1.43285	1.60026
												Typical cycle	7	0.9841	-0.10922	1.53231	1.50501
												Typical cycle	8	0.984214	0.216317	1.69371	1.36872
												Typical cycle	9	0.801162	0.369908	1.94189	1.46307
												Typical cycle	10	0.38587	0.522091	1.64347	1.09656
												Typical cycle	11	0.134027	-0.105911	0.737232	0.695572
												Typical cycle	12	-0.203856	-0.696587	-0.256232	-0.0675967
												Typical cycle	13	-0.751586	-1.46914	-0.651773	-0.225115
												Typical cycle	14	-1.12149	-1.44385	-0.875559	-0.672643
												Typical cycle	15	-1.16625	-1.25512	-1.01893	-0.980871
												Typical cycle	16	-1.24058	-0.578521	-1.01893	-1.05463
												Typical cycle	17	-1.23829	0.330039	-0.585759	-0.724987
												Typical cycle	18	-1.19873	-0.189817	-0.486698	-0.52438
												Typical cycle	19	-1.13981	0.481259	-0.935818	-1.04167
												Typical cycle	20	-0.852731	1.03124	-0.994416	-1.11126
												Typical cycle	21	-0.441717	2.35532	-0.863207	-1.07179
												Typical cycle	22	-0.264911	0.974219	-0.628872	-0.841125
												Typical cycle	23	-0.431172	-0.0697703	-0.420005	-0.487486
												Typical cycle	24	-0.591426	-0.594452	-0.0198652	0.171047
												Typical cycle	25	-0.393487	-0.602458	0.544273	0.869646
												Oral contraceptives cycle	1	0.187326	1.54669	0.0947241	-1.05449
												Oral contraceptives cycle	2	0.135339	1.64988	-0.544951	-1.16805
												Oral contraceptives cycle	3	0.472884	1.70307	-0.537635	-1.17365
												Oral contraceptives cycle	4	0.893029	1.81902	-0.475065	-1.17856
												Oral contraceptives cycle	5	1.5584	1.95547	-1.15294	-1.28711
												Oral contraceptives cycle	6	1.82668	1.01401	3.53502	-0.28973
												Oral contraceptives cycle	7	1.70159	0.455052	0.135665	-0.750809
												Oral contraceptives cycle	8	1.21741	-0.463064	-0.145653	-0.118
												Oral contraceptives cycle	9	0.466526	-0.891374	-0.304481	0.886367
												Oral contraceptives cycle	10	0.275453	-1.06997	-0.918415	1.30302
												Oral contraceptives cycle	11	0.366877	-1.06997	-0.212054	2.2068
												Oral contraceptives cycle	12	0.272064	-0.784534	-0.0620774	0.657168
												Oral contraceptives cycle	13	0.248452	-0.249451	-0.453743	-0.49963
												Oral contraceptives cycle	14	0.207337	0.0738581	-0.589284	-0.769407
												Oral contraceptives cycle	15	0.156377	0.150624	-0.486984	-0.777779
												Oral contraceptives cycle	16	-0.0866263	-0.315038	-1.00559	-0.666929
												Oral contraceptives cycle	17	-0.324144	-0.433864	-0.785586	-0.458087
												Oral contraceptives cycle	18	-0.603944	-0.477999	-0.479826	-0.258177
												Oral contraceptives cycle	19	-0.998379	-0.516399	-0.251306	-0.0876279
												Oral contraceptives cycle	20	-1.14099	-0.532217	-0.186175	-0.0281235
												Oral contraceptives cycle	21	-1.29512	-0.716125	0.992842	1.12982
												Oral contraceptives cycle	22	-1.33419	-0.642704	0.992842	0.879939
												Oral contraceptives cycle	23	-1.50411	-0.726219	1.66153	1.60814
												Oral contraceptives cycle	24	-1.43683	-0.729275	0.867977	1.09757
												Oral contraceptives cycle	25	-1.2614	-0.749474	0.31117	0.797337

## Sheet: Figure_4B
Results from Time-series regressions (VSTP ~ Hormones)												Input for plots
VSTP2 and Estradiol												Cycle	Test Day	VSTP2	Estradiol (sqrt, standarized)	Progesterone (sqrt, standarized)	Progesterone/Estradiol Ratio (sqrt, standarized)
Model Statistics												28andMe (typical) cycle	1	-2.07696	-0.51889	1.15396	1.81937
Cycle	Model	Number of Predictors	Model Fit statistics				Ljung-Box Q(18)			Number of Outliers		28andMe (typical) cycle	2	-2.19441	-0.0242819	1.0236	1.18186
			Stationary R-squared	R-squared	RMSE	MAPE	Statistics	DF	Sig.			28andMe (typical) cycle	3	-1.98726	0.32175	1.20219	1.11566
28andMe (typical) cycle	VSPT2-Model_2	1	0.0262245	0.0262245	0.164346	94.1765	89.1912	18	2.01659e-11	0		28andMe (typical) cycle	4	-1.73892	0.375787	1.30498	1.18057
Endometriosis cycle	VSPT2-Model_2	1	0.13643	0.13643	0.0381943	166.814	45.7168	18	0.000326233	0		28andMe (typical) cycle	5	-1.73715	0.6498	1.43862	1.12566
Typical cycle	VSPT2-Model_2	1	0.000330519	0.000330519	0.0528353	100.645	75.1462	18	5.9708e-09	0		28andMe (typical) cycle	6	-1.40864	0.767976	1.48167	1.0914
Oral contraceptives cycle	VSPT2-Model_2	1	0.211781	0.211781	0.0646514	137.665	117.609	18	1.11022e-16	0		28andMe (typical) cycle	7	-0.742143	0.898785	1.28661	0.847053
												28andMe (typical) cycle	8	-0.382896	0.866485	0.826811	0.465419
Time-series regression Model Parameters												28andMe (typical) cycle	9	0.172833	0.632614	0.488299	0.261201
Cycle						Estimate	SE	t	Sig.			28andMe (typical) cycle	10	0.429048	-0.0326442	-0.110976	-0.0816601
28andMe (typical) cycle	VSPT2-Model_2	VSPT2	No Transformation	Constant		0.0827498	0.0999056	0.828279	0.414517			28andMe (typical) cycle	11	0.468438	-1.09743	-0.631901	-0.35067
		sqrt(Estradiol)	No Transformation	Numerator	Lag 0	-0.00497554	0.00572977	-0.868367	0.392575			28andMe (typical) cycle	12	0.472092	-1.40131	-0.809804	-0.547246
Endometriosis cycle	VSPT2-Model_2	VSPT2	No Transformation	Constant		-0.0365888	0.0211177	-1.73261	0.0971629			28andMe (typical) cycle	13	0.433894	-1.44316	-0.888368	-0.691251
		sqrt(Estradiol)	No Transformation	Numerator	Lag 0	0.00143779	0.000771218	1.86431	0.0756771			28andMe (typical) cycle	14	0.485297	-0.943569	-0.970726	-0.952927
Typical cycle	VSPT2-Model_2	VSPT2	No Transformation	Constant		0.00276145	0.0333842	0.0827172	0.934792			28andMe (typical) cycle	15	0.500341	-1.26398	-1.00649	-0.966148
		sqrt(Estradiol)	No Transformation	Numerator	Lag 0	-0.000128669	0.0014755	-0.0872035	0.931265			28andMe (typical) cycle	16	0.555863	-1.10703	-0.983934	-0.950503
Oral contraceptives cycle	VSPT2-Model_2	VSPT2	No Transformation	Constant		-0.0470365	0.0229173	-2.05244	0.0516763			28andMe (typical) cycle	17	0.652253	-1.01602	-1.02297	-1.02807
		sqrt(Estradiol)	No Transformation	Numerator	Lag 0	0.0027823	0.00111923	2.4859	0.0206249			28andMe (typical) cycle	18	0.693928	-0.553907	-1.03627	-1.08812
												28andMe (typical) cycle	19	0.70401	-0.633195	-0.981462	-1.00642
VSTP2 and Progesterone												28andMe (typical) cycle	20	0.687634	-0.0326442	-1.03627	-1.11751
Model Statistics												28andMe (typical) cycle	21	0.672052	0.930827	-1.07292	-1.18321
Cycle	Model	Number of Predictors	Model Fit statistics				Ljung-Box Q(18)			Number of Outliers		28andMe (typical) cycle	22	0.665635	1.38421	-1.02618	-1.15528
			Stationary R-squared	R-squared	RMSE	MAPE	Statistics	DF	Sig.			28andMe (typical) cycle	23	0.614795	2.72152	-0.914017	-1.11339
28andMe (typical) cycle	VSPT2-Model_2	1	0.511599	0.511599	0.116391	63.7076	35.791	18	0.00750388	0		28andMe (typical) cycle	24	0.53392	1.87426	-0.680728	-0.92664
Endometriosis cycle	VSPT2-Model_2	1	0.0157986	0.0157986	0.0407748	94.5972	43.5272	18	0.000673744	0		28andMe (typical) cycle	25	0.50314	-0.238365	-0.503363	-0.468048
Typical cycle	VSPT2-Model_2	1	0.0817699	0.0817699	0.0506375	130.45	73.8828	18	9.84726e-09	0		28andMe (typical) cycle	26	0.500843	-0.797096	-0.18426	0.197455
Oral contraceptives cycle	VSPT2-Model_2	1	0.163896	0.163896	0.0665862	163.875	93.014	18	4.1368e-12	0		28andMe (typical) cycle	27	0.509165	-0.584305	0.349924	0.803059
												28andMe (typical) cycle	28	0.600514	0.0110088	0.795937	0.903021
Time-series regression Model Parameters												28andMe (typical) cycle	29	0.660258	-0.0159421	1.23066	1.40585
Cycle						Estimate	SE	t	Sig.			28andMe (typical) cycle	30	0.752407	0.268758	1.27738	1.22951
28andMe (typical) cycle	VSPT2-Model_2	VSPT2	No Transformation	Constant		0.136436	0.0329579	4.1397	0.000288611			Endometriosis cycle	1	-0.765199	-0.982981	-0.630359	-0.443818
		sqrt(Progesterone)	No Transformation	Numerator	Lag 0	-0.0441363	0.00814966	-5.41572	8.91178e-06			Endometriosis cycle	2	-1.27033	-0.939312	-0.679368	-0.547293
Endometriosis cycle	VSPT2-Model_2	VSPT2	No Transformation	Constant		-0.00526734	0.0121588	-0.433213	0.669078			Endometriosis cycle	3	-1.63959	-0.992508	-0.73749	-0.626976
		sqrt(Progesterone)	No Transformation	Numerator	Lag 0	0.00267058	0.00449392	0.594264	0.558398			Endometriosis cycle	4	-1.36648	-0.740168	-0.737948	-0.70592
Typical cycle	VSPT2-Model_2	VSPT2	No Transformation	Constant		-0.0173002	0.01577	-1.09703	0.28398			Endometriosis cycle	5	-0.969416	-0.385122	-0.800863	-0.86182
		sqrt(Progesterone)	No Transformation	Numerator	Lag 0	0.0055856	0.00390288	1.43115	0.165836			Endometriosis cycle	6	0.0802959	0.439197	-0.715391	-0.871
Oral contraceptives cycle	VSPT2-Model_2	VSPT2	No Transformation	Constant		0.0911392	0.0449412	2.02796	0.0543011			Endometriosis cycle	7	1.89443	1.0686	-0.757863	-0.953804
		sqrt(Progesterone)	No Transformation	Numerator	Lag 0	-0.103101	0.0485563	-2.12333	0.0447011			Endometriosis cycle	9	2.76362	1.89875	-0.073629	-0.588727
												Endometriosis cycle	10	1.19573	-0.6449	0.186906	0.58177
VSTP2 and Progesterone/Estradiol Ratio												Endometriosis cycle	11	-0.157909	0.238477	1.40264	1.17251
Model Statistics												Endometriosis cycle	12	-0.676412	0.515702	1.99847	1.47124
Cycle	Model	Number of Predictors	Model Fit statistics				Ljung-Box Q(18)			Number of Outliers		Endometriosis cycle	13	-0.362535	0.424627	2.15957	1.69812
			Stationary R-squared	R-squared	RMSE	MAPE	Statistics	DF	Sig.			Endometriosis cycle	14	0.233164	0.169952	1.93346	1.75314
28andMe (typical) cycle	VSPT2-Model_2	1	0.480714	0.480714	0.120015	65.6486	44.6281	18	0.000468858	0		Endometriosis cycle	15	0.600316	-0.320722	1.24319	1.58951
Endometriosis cycle	VSPT2-Model_2	1	0.0186773	0.0186773	0.0407151	93.9437	41.2929	18	0.00138688	0		Endometriosis cycle	16	0.634149	-0.670855	0.757723	1.4282
Typical cycle	VSPT2-Model_2	1	0.0958591	0.0958591	0.0502475	126.005	74.6115	18	7.38084e-09	0		Endometriosis cycle	17	0.775353	-0.989326	0.0874382	0.814891
Oral contraceptives cycle	VSPT2-Model_2	1	0.236438	0.236438	0.0636321	130.404	99.7532	18	2.45803e-13	0		Endometriosis cycle	18	0.444957	-1.0914	-0.395147	0.0549136
												Endometriosis cycle	19	-0.127198	-1.0378	-0.581409	-0.327692
Time-series regression Model Parameters												Endometriosis cycle	20	-0.419827	-0.94239	-0.676686	-0.541502
Cycle						Estimate	SE	t	Sig.			Endometriosis cycle	21	-0.20589	-0.180917	-0.613096	-0.676468
28andMe (typical) cycle	VSPT2-Model_2	VSPT2	No Transformation	Constant		0.143225	0.0356583	4.01658	0.000401928			Endometriosis cycle	22	-0.10749	0.432731	-0.670626	-0.830483
		sqrt(Progesterone/Estradiol Ratio)	No Transformation	Numerator	Lag 0	-0.024926	0.00489591	-5.09119	2.16138e-05			Endometriosis cycle	23	-0.0500561	0.849453	-0.687932	-0.885608
Endometriosis cycle	VSPT2-Model_2	VSPT2	No Transformation	Constant		-0.00638184	0.0128972	-0.494825	0.625629			Endometriosis cycle	24	-0.1157	1.48114	-0.631377	-0.892825
		sqrt(Progesterone/Estradiol Ratio)	No Transformation	Numerator	Lag 0	0.00244654	0.00378086	0.647086	0.524271			Endometriosis cycle	25	-0.387984	2.39978	-0.380215	-0.810373
Typical cycle	VSPT2-Model_2	VSPT2	No Transformation	Constant		-0.0198273	0.0161927	-1.22446	0.233175			Typical cycle	1	-0.567584	2.10535	-0.864373	-1.06421
		sqrt(Progesterone/Estradiol Ratio)	No Transformation	Numerator	Lag 0	0.00401203	0.00256922	1.56157	0.132044			Typical cycle	2	-0.823656	1.32687	-0.632843	-0.87662
Oral contraceptives cycle	VSPT2-Model_2	VSPT2	No Transformation	Constant		0.0541609	0.023955	2.26094	0.0335308			Typical cycle	3	-0.843006	-0.578521	-0.467141	-0.38294
		sqrt(Progesterone/Estradiol Ratio)	No Transformation	Numerator	Lag 0	-0.0214924	0.0080535	-2.66871	0.0137174			Typical cycle	4	0.288859	-1.11613	0.248347	0.997798
												Typical cycle	5	1.66924	-0.598452	0.946347	1.35965
												Typical cycle	6	2.1977	-0.304667	1.43285	1.60026
												Typical cycle	7	1.90248	-0.10922	1.53231	1.50501
												Typical cycle	8	1.02723	0.216317	1.69371	1.36872
												Typical cycle	9	0.15702	0.369908	1.94189	1.46307
												Typical cycle	10	-0.789595	0.522091	1.64347	1.09656
												Typical cycle	11	-1.57051	-0.105911	0.737232	0.695572
												Typical cycle	12	-0.795414	-0.696587	-0.256232	-0.0675967
												Typical cycle	13	-0.109094	-1.46914	-0.651773	-0.225115
												Typical cycle	14	0.0997166	-1.44385	-0.875559	-0.672643
												Typical cycle	15	-0.236914	-1.25512	-1.01893	-0.980871
												Typical cycle	16	0.129316	-0.578521	-1.01893	-1.05463
												Typical cycle	17	0.205273	0.330039	-0.585759	-0.724987
												Typical cycle	18	0.107721	-0.189817	-0.486698	-0.52438
												Typical cycle	19	0.791628	0.481259	-0.935818	-1.04167
												Typical cycle	20	0.927581	1.03124	-0.994416	-1.11126
												Typical cycle	21	0.167836	2.35532	-0.863207	-1.07179
												Typical cycle	22	-0.703033	0.974219	-0.628872	-0.841125
												Typical cycle	23	-0.561166	-0.0697703	-0.420005	-0.487486
												Typical cycle	24	-1.08528	-0.594452	-0.0198652	0.171047
												Typical cycle	25	-1.58634	-0.602458	0.544273	0.869646
												Oral contraceptives cycle	1	0.700477	1.54669	0.0947241	-1.05449
												Oral contraceptives cycle	2	0.662391	1.64988	-0.544951	-1.16805
												Oral contraceptives cycle	3	0.872653	1.70307	-0.537635	-1.17365
												Oral contraceptives cycle	4	0.651267	1.81902	-0.475065	-1.17856
												Oral contraceptives cycle	5	0.692088	1.95547	-1.15294	-1.28711
												Oral contraceptives cycle	6	0.635598	1.01401	3.53502	-0.28973
												Oral contraceptives cycle	7	0.386592	0.455052	0.135665	-0.750809
												Oral contraceptives cycle	8	0.403243	-0.463064	-0.145653	-0.118
												Oral contraceptives cycle	9	0.322598	-0.891374	-0.304481	0.886367
												Oral contraceptives cycle	10	0.656107	-1.06997	-0.918415	1.30302
												Oral contraceptives cycle	11	0.889514	-1.06997	-0.212054	2.2068
												Oral contraceptives cycle	12	0.994259	-0.784534	-0.0620774	0.657168
												Oral contraceptives cycle	13	0.925004	-0.249451	-0.453743	-0.49963
												Oral contraceptives cycle	14	0.759085	0.0738581	-0.589284	-0.769407
												Oral contraceptives cycle	15	0.813119	0.150624	-0.486984	-0.777779
												Oral contraceptives cycle	16	0.52189	-0.315038	-1.00559	-0.666929
												Oral contraceptives cycle	17	0.0154662	-0.433864	-0.785586	-0.458087
												Oral contraceptives cycle	18	-0.709577	-0.477999	-0.479826	-0.258177
												Oral contraceptives cycle	19	-1.07973	-0.516399	-0.251306	-0.0876279
												Oral contraceptives cycle	20	-1.12302	-0.532217	-0.186175	-0.0281235
												Oral contraceptives cycle	21	-1.5387	-0.716125	0.992842	1.12982
												Oral contraceptives cycle	22	-1.89542	-0.642704	0.992842	0.879939
												Oral contraceptives cycle	23	-1.85138	-0.726219	1.66153	1.60814
												Oral contraceptives cycle	24	-1.48792	-0.729275	0.867977	1.09757
												Oral contraceptives cycle	25	-1.21561	-0.749474	0.31117	0.797337

## Sheet: Figure_4C
Results from Time-series regressions (VSTP ~ Hormones)												Input for plots
VSTP3 and Estradiol												Cycle	Test Day	VSTP3	Estradiol (sqrt, standarized)	Progesterone (sqrt, standarized)	Progesterone/Estradiol Ratio (sqrt, standarized)
Model Statistics												28andMe (typical) cycle	1	-2.20368	-0.51889	1.15396	1.81937
Cycle	Model	Number of Predictors	Model Fit statistics				Ljung-Box Q(18)			Number of Outliers		28andMe (typical) cycle	2	-0.237312	-0.0242819	1.0236	1.18186
			Stationary R-squared	R-squared	RMSE	MAPE	Statistics	DF	Sig.			28andMe (typical) cycle	3	0.711948	0.32175	1.20219	1.11566
28andMe (typical) cycle	VSPT3-Model_3	1	0.211696	0.211696	0.0327243	112.45	20.7967	18	0.289796	0		28andMe (typical) cycle	4	0.846859	0.375787	1.30498	1.18057
Endometriosis cycle	VSPT3-Model_3	1	0.0541072	0.0541072	0.0664413	113.469	46.4573	18	0.000254344	0		28andMe (typical) cycle	5	1.72122	0.6498	1.43862	1.12566
Typical cycle	VSPT3-Model_3	1	0.144043	0.144043	0.119587	92.572	93.3814	18	3.55016e-12	0		28andMe (typical) cycle	6	2.27014	0.767976	1.48167	1.0914
Oral contraceptives cycle	VSPT3-Model_3	1	5.68093e-07	5.68093e-07	0.14371	100.015	84.7254	18	1.26068e-10	0		28andMe (typical) cycle	7	0.998118	0.898785	1.28661	0.847053
												28andMe (typical) cycle	8	0.144478	0.866485	0.826811	0.465419
Time-series regression Model Parameters												28andMe (typical) cycle	9	-0.105819	0.632614	0.488299	0.261201
Cycle						Estimate	SE	t	Sig.			28andMe (typical) cycle	10	0.59098	-0.0326442	-0.110976	-0.0816601
28andMe (typical) cycle	VSPT3-Model_3	VSPT3	No Transformation	Constant		-0.0520309	0.019893	-2.61554	0.0141907			28andMe (typical) cycle	11	0.453665	-1.09743	-0.631901	-0.35067
		sqrt(Estradiol)	No Transformation	Numerator	Lag 0	0.0031285	0.0011409	2.74213	0.0105185			28andMe (typical) cycle	12	-0.325985	-1.40131	-0.809804	-0.547246
Endometriosis cycle	VSPT3-Model_3	VSPT3	No Transformation	Constant		0.0382993	0.0367356	1.04257	0.308471			28andMe (typical) cycle	13	-1.03097	-1.44316	-0.888368	-0.691251
		sqrt(Estradiol)	No Transformation	Numerator	Lag 0	-0.00150499	0.00134158	-1.12181	0.27404			28andMe (typical) cycle	14	-1.45907	-0.943569	-0.970726	-0.952927
Typical cycle	VSPT3-Model_3	VSPT3	No Transformation	Constant		0.141014	0.0755617	1.86621	0.0748151			28andMe (typical) cycle	15	-0.546052	-1.26398	-1.00649	-0.966148
		sqrt(Estradiol)	No Transformation	Numerator	Lag 0	-0.00657028	0.00333965	-1.96736	0.0613169			28andMe (typical) cycle	16	-0.388305	-1.10703	-0.983934	-0.950503
Oral contraceptives cycle	VSPT3-Model_3	VSPT3	No Transformation	Constant		-0.000151623	0.0509416	-0.0029764	0.997651			28andMe (typical) cycle	17	-0.93215	-1.01602	-1.02297	-1.02807
		sqrt(Estradiol)	No Transformation	Numerator	Lag 0	8.99296e-06	0.00248788	0.00361471	0.997147			28andMe (typical) cycle	18	-1.02722	-0.553907	-1.03627	-1.08812
												28andMe (typical) cycle	19	-0.369999	-0.633195	-0.981462	-1.00642
VSTP3 and Progesterone												28andMe (typical) cycle	20	0.517504	-0.0326442	-1.03627	-1.11751
Model Statistics												28andMe (typical) cycle	21	0.700157	0.930827	-1.07292	-1.18321
Cycle	Model	Number of Predictors	Model Fit statistics				Ljung-Box Q(18)			Number of Outliers		28andMe (typical) cycle	22	0.641758	1.38421	-1.02618	-1.15528
			Stationary R-squared	R-squared	RMSE	MAPE	Statistics	DF	Sig.			28andMe (typical) cycle	23	0.278109	2.72152	-0.914017	-1.11339
28andMe (typical) cycle	VSPT3-Model_3	1	0.0414967	0.0414967	0.0360844	100.723	48.9314	18	0.00010932	0		28andMe (typical) cycle	24	0.484508	1.87426	-0.680728	-0.92664
Endometriosis cycle	VSPT3-Model_3	1	0.0430626	0.0430626	0.0668281	186.697	39.5124	18	0.00243078	0		28andMe (typical) cycle	25	0.183502	-0.238365	-0.503363	-0.468048
Typical cycle	VSPT3-Model_3	1	0.00329702	0.00329702	0.129045	107.075	136.984	18	0	0		28andMe (typical) cycle	26	0.133132	-0.797096	-0.18426	0.197455
Oral contraceptives cycle	VSPT3-Model_3	1	0.0086436	0.0086436	0.143087	103.121	85.7894	18	8.16112e-11	0		28andMe (typical) cycle	27	0.643912	-0.584305	0.349924	0.803059
												28andMe (typical) cycle	28	0.431686	0.0110088	0.795937	0.903021
Time-series regression Model Parameters												28andMe (typical) cycle	29	-1.15122	-0.0159421	1.23066	1.40585
Cycle						Estimate	SE	t	Sig.			28andMe (typical) cycle	30	-1.97389	0.268758	1.27738	1.22951
28andMe (typical) cycle	VSPT3-Model_3	VSPT3	No Transformation	Constant		-0.00859934	0.0102179	-0.841596	0.407145			Endometriosis cycle	1	0.583798	-0.982981	-0.630359	-0.443818
		sqrt(Progesterone)	No Transformation	Numerator	Lag 0	0.00278183	0.00252663	1.101	0.28027			Endometriosis cycle	2	1.44689	-0.939312	-0.679368	-0.547293
Endometriosis cycle	VSPT3-Model_3	VSPT3	No Transformation	Constant		0.0144545	0.0199277	0.725347	0.475884			Endometriosis cycle	3	1.47995	-0.992508	-0.73749	-0.626976
		sqrt(Progesterone)	No Transformation	Numerator	Lag 0	-0.00732847	0.00736535	-0.994993	0.330558			Endometriosis cycle	4	0.380441	-0.740168	-0.737948	-0.70592
Typical cycle	VSPT3-Model_3	VSPT3	No Transformation	Constant		0.00849774	0.0401885	0.211447	0.834401			Endometriosis cycle	5	-0.53557	-0.385122	-0.800863	-0.86182
		sqrt(Progesterone)	No Transformation	Numerator	Lag 0	-0.00274345	0.00994615	-0.27583	0.785142			Endometriosis cycle	6	-1.2047	0.439197	-0.715391	-0.871
Oral contraceptives cycle	VSPT3-Model_3	VSPT3	No Transformation	Constant		-0.0413045	0.0965744	-0.427696	0.67285			Endometriosis cycle	7	-2.17097	1.0686	-0.757863	-0.953804
		sqrt(Progesterone)	No Transformation	Numerator	Lag 0	0.0467261	0.104343	0.447813	0.658478			Endometriosis cycle	9	-2.20779	1.89875	-0.073629	-0.588727
												Endometriosis cycle	10	-1.00718	-0.6449	0.186906	0.58177
VSTP3 and Progesterone/Estradiol Ratio												Endometriosis cycle	11	0.0219947	0.238477	1.40264	1.17251
Model Statistics												Endometriosis cycle	12	0.382522	0.515702	1.99847	1.47124
Cycle	Model	Number of Predictors	Model Fit statistics				Ljung-Box Q(18)			Number of Outliers		Endometriosis cycle	13	-0.0372492	0.424627	2.15957	1.69812
			Stationary R-squared	R-squared	RMSE	MAPE	Statistics	DF	Sig.			Endometriosis cycle	14	-0.615374	0.169952	1.93346	1.75314
28andMe (typical) cycle	VSPT3-Model_3	1	0.0053384	0.0053384	0.0367588	100.014	52.572	18	3.055e-05	0		Endometriosis cycle	15	-0.899717	-0.320722	1.24319	1.58951
Endometriosis cycle	VSPT3-Model_3	1	0.0389694	0.0389694	0.0669709	160.06	37.072	18	0.00512851	0		Endometriosis cycle	16	-0.561478	-0.670855	0.757723	1.4282
Typical cycle	VSPT3-Model_3	1	0.00983447	0.00983447	0.128621	110.568	138.332	18	0	0		Endometriosis cycle	17	-0.228791	-0.989326	0.0874382	0.814891
Oral contraceptives cycle	VSPT3-Model_3	1	0.00511606	0.00511606	0.143342	96.4285	83.8752	18	1.78302e-10	0		Endometriosis cycle	18	0.229559	-1.0914	-0.395147	0.0549136
												Endometriosis cycle	19	0.441941	-1.0378	-0.581409	-0.327692
Time-series regression Model Parameters												Endometriosis cycle	20	0.640897	-0.94239	-0.676686	-0.541502
Cycle						Estimate	SE	t	Sig.			Endometriosis cycle	21	0.815053	-0.180917	-0.613096	-0.676468
28andMe (typical) cycle	VSPT3-Model_3	VSPT3	No Transformation	Constant		-0.00334024	0.0109216	-0.305837	0.761991			Endometriosis cycle	22	0.390978	0.432731	-0.670626	-0.830483
		sqrt(Progesterone/Estradiol Ratio)	No Transformation	Numerator	Lag 0	0.000581309	0.00149955	0.387656	0.701202			Endometriosis cycle	23	0.439726	0.849453	-0.687932	-0.885608
Endometriosis cycle	VSPT3-Model_3	VSPT3	No Transformation	Constant		0.0153223	0.0212141	0.72227	0.477737			Endometriosis cycle	24	0.928414	1.48114	-0.631377	-0.892825
		sqrt(Progesterone/Estradiol Ratio)	No Transformation	Numerator	Lag 0	-0.00587389	0.006219	-0.944506	0.355169			Endometriosis cycle	25	1.28666	2.39978	-0.380215	-0.810373
Typical cycle	VSPT3-Model_3	VSPT3	No Transformation	Constant		0.0155345	0.0414494	0.374782	0.711256			Typical cycle	1	-0.965651	2.10535	-0.864373	-1.06421
		sqrt(Progesterone/Estradiol Ratio)	No Transformation	Numerator	Lag 0	-0.0031433	0.00657658	-0.477953	0.637195			Typical cycle	2	-0.678454	1.32687	-0.632843	-0.87662
Oral contraceptives cycle	VSPT3-Model_3	VSPT3	No Transformation	Constant		-0.0157223	0.0539626	-0.291356	0.773391			Typical cycle	3	-0.436738	-0.578521	-0.467141	-0.38294
		sqrt(Progesterone/Estradiol Ratio)	No Transformation	Numerator	Lag 0	0.00623916	0.0181418	0.343911	0.734038			Typical cycle	4	-0.670678	-1.11613	0.248347	0.997798
												Typical cycle	5	-0.843078	-0.598452	0.946347	1.35965
												Typical cycle	6	-0.871212	-0.304667	1.43285	1.60026
												Typical cycle	7	-0.640552	-0.10922	1.53231	1.50501
												Typical cycle	8	0.0876699	0.216317	1.69371	1.36872
												Typical cycle	9	0.905344	0.369908	1.94189	1.46307
												Typical cycle	10	1.11082	0.522091	1.64347	1.09656
												Typical cycle	11	1.3581	-0.105911	0.737232	0.695572
												Typical cycle	12	1.33771	-0.696587	-0.256232	-0.0675967
												Typical cycle	13	1.36418	-1.46914	-0.651773	-0.225115
												Typical cycle	14	1.4376	-1.44385	-0.875559	-0.672643
												Typical cycle	15	1.63904	-1.25512	-1.01893	-0.980871
												Typical cycle	16	1.03977	-0.578521	-1.01893	-1.05463
												Typical cycle	17	0.463268	0.330039	-0.585759	-0.724987
												Typical cycle	18	0.226183	-0.189817	-0.486698	-0.52438
												Typical cycle	19	-0.080289	0.481259	-0.935818	-1.04167
												Typical cycle	20	-0.384098	1.03124	-0.994416	-1.11126
												Typical cycle	21	-0.743914	2.35532	-0.863207	-1.07179
												Typical cycle	22	-0.843315	0.974219	-0.628872	-0.841125
												Typical cycle	23	-0.983591	-0.0697703	-0.420005	-0.487486
												Typical cycle	24	-1.26367	-0.594452	-0.0198652	0.171047
												Typical cycle	25	-1.56445	-0.602458	0.544273	0.869646
												Oral contraceptives cycle	1	-1.49605	1.54669	0.0947241	-1.05449
												Oral contraceptives cycle	2	-0.796469	1.64988	-0.544951	-1.16805
												Oral contraceptives cycle	3	-0.149601	1.70307	-0.537635	-1.17365
												Oral contraceptives cycle	4	0.237778	1.81902	-0.475065	-1.17856
												Oral contraceptives cycle	5	0.775636	1.95547	-1.15294	-1.28711
												Oral contraceptives cycle	6	1.2737	1.01401	3.53502	-0.28973
												Oral contraceptives cycle	7	1.43541	0.455052	0.135665	-0.750809
												Oral contraceptives cycle	8	1.62101	-0.463064	-0.145653	-0.118
												Oral contraceptives cycle	9	1.28117	-0.891374	-0.304481	0.886367
												Oral contraceptives cycle	10	0.563423	-1.06997	-0.918415	1.30302
												Oral contraceptives cycle	11	0.517796	-1.06997	-0.212054	2.2068
												Oral contraceptives cycle	12	0.726235	-0.784534	-0.0620774	0.657168
												Oral contraceptives cycle	13	0.561809	-0.249451	-0.453743	-0.49963
												Oral contraceptives cycle	14	0.0416649	0.0738581	-0.589284	-0.769407
												Oral contraceptives cycle	15	0.209395	0.150624	-0.486984	-0.777779
												Oral contraceptives cycle	16	-0.0387052	-0.315038	-1.00559	-0.666929
												Oral contraceptives cycle	17	-0.506663	-0.433864	-0.785586	-0.458087
												Oral contraceptives cycle	18	-1.04333	-0.477999	-0.479826	-0.258177
												Oral contraceptives cycle	19	-1.54154	-0.516399	-0.251306	-0.0876279
												Oral contraceptives cycle	20	-1.86788	-0.532217	-0.186175	-0.0281235
												Oral contraceptives cycle	21	-1.65193	-0.716125	0.992842	1.12982
												Oral contraceptives cycle	22	-0.928893	-0.642704	0.992842	0.879939
												Oral contraceptives cycle	23	0.218274	-0.726219	1.66153	1.60814
												Oral contraceptives cycle	24	0.362526	-0.729275	0.867977	1.09757
												Oral contraceptives cycle	25	0.195243	-0.749474	0.31117	0.797337
