# Supplementary material for: Hormonal milieu influences whole-brain structural dynamics across the menstrual cycle using dense sampling in multiple individuals
Source: Nat Neurosci. 2025 Sep 26;28(12):2588–600. doi: 10.1038/s41593-025-02066-2 (PMC12672370; doi:10.1038/s41593-025-02066-2)
Supplement: Supplementary file 6 — Square-rooted and standardized hormonal levels, standardized eigenvalues for cortical thickness spatiotemporal patterns, statistical source data for female participants (n = 4). [file 41593_2025_2066_MOESM6_ESM.xlsx]

## Sheet: Figure_5A
Results from Time-series regressions (CSTP ~ Hormones)												Input for plots
CSTP1 and Estradiol												Cycle	Test Day	CSTP1	Estradiol (sqrt, standarized)	Progesterone (sqrt, standarized)	Progesterone/Estradiol Ratio (sqrt, standarized)
Model Statistics												28andMe (typical) cycle	1	0.298996	-0.51889	1.15396	1.81937
Cycle	Model	Number of Predictors	Model Fit statistics				Ljung-Box Q(18)			Number of Outliers		28andMe (typical) cycle	2	-0.712207	-0.0242819	1.0236	1.18186
			Stationary R-squared	R-squared	RMSE	MAPE	Statistics	DF	Sig.			28andMe (typical) cycle	3	-1.14467	0.32175	1.20219	1.11566
28andMe (typical) cycle	CSTP1-Model_1	1	0.099853	0.099853	0.161913	121.016	16.8314	18	0.534723	0		28andMe (typical) cycle	4	1.43247	0.375787	1.30498	1.18057
Endometriosis cycle	CSTP1-Model_1	1	0.0161608	0.0161608	0.0528315	97.6351	16.5828	18	0.551943	0		28andMe (typical) cycle	5	-0.345261	0.6498	1.43862	1.12566
Typical cycle	CSTP1-Model_1	1	0.249603	0.249603	0.0277556	129.685	13.323	18	0.772041	0		28andMe (typical) cycle	6	-1.37075	0.767976	1.48167	1.0914
Oral contraceptives cycle	CSTP1-Model_1	1	0.182424	0.182424	0.0591726	296.4	7.79754	18	0.9815	0		28andMe (typical) cycle	7	-1.48459	0.898785	1.28661	0.847053
												28andMe (typical) cycle	8	-1.23395	0.866485	0.826811	0.465419
Time-series regression Model Parameters												28andMe (typical) cycle	9	-0.547683	0.632614	0.488299	0.261201
Cycle						Estimate	SE	t	Sig.			28andMe (typical) cycle	10	-0.409916	-0.0326442	-0.110976	-0.0816601
28andMe (typical) cycle	CSTP1-Model_1	CSTP1	No Transformation	Constant		0.165458	0.0984266	1.68103	0.103881			28andMe (typical) cycle	11	-0.0567781	-1.09743	-0.631901	-0.35067
		sqrt(Estradiol)	No Transformation	Numerator	Lag 0	-0.00994861	0.00564494	-1.76239	0.0889175			28andMe (typical) cycle	12	-0.565352	-1.40131	-0.809804	-0.547246
Endometriosis cycle	CSTP1-Model_1	CSTP1	No Transformation	Constant		-0.0163193	0.0292107	-0.558674	0.582027			28andMe (typical) cycle	13	-0.154706	-1.44316	-0.888368	-0.691251
		sqrt(Estradiol)	No Transformation	Numerator	Lag 0	0.000641287	0.00106677	0.601147	0.553886			28andMe (typical) cycle	14	0.684661	-0.943569	-0.970726	-0.952927
Typical cycle	CSTP1-Model_1	CSTP1	No Transformation	Constant		0.0460135	0.0175375	2.62372	0.0151806			28andMe (typical) cycle	15	0.788066	-1.26398	-1.00649	-0.966148
		sqrt(Estradiol)	No Transformation	Numerator	Lag 0	-0.00214393	0.000775116	-2.76594	0.0109961			28andMe (typical) cycle	16	0.72724	-1.10703	-0.983934	-0.950503
Oral contraceptives cycle	CSTP1-Model_1	CSTP1	No Transformation	Constant		-0.0392311	0.0209753	-1.87035	0.074215			28andMe (typical) cycle	17	1.20884	-1.01602	-1.02297	-1.02807
		sqrt(Estradiol)	No Transformation	Numerator	Lag 0	0.00232062	0.00102439	2.26538	0.0332168			28andMe (typical) cycle	18	-1.2578	-0.553907	-1.03627	-1.08812
												28andMe (typical) cycle	19	0.723841	-0.633195	-0.981462	-1.00642
CSTP1 and Progesterone												28andMe (typical) cycle	20	-1.61346	-0.0326442	-1.03627	-1.11751
Model Statistics												28andMe (typical) cycle	21	0.123314	0.930827	-1.07292	-1.18321
Cycle	Model	Number of Predictors	Model Fit statistics				Ljung-Box Q(18)			Number of Outliers		28andMe (typical) cycle	22	1.32465	1.38421	-1.02618	-1.15528
			Stationary R-squared	R-squared	RMSE	MAPE	Statistics	DF	Sig.			28andMe (typical) cycle	23	-0.682092	2.72152	-0.914017	-1.11339
28andMe (typical) cycle	CSTP1-Model_1	1	0.0289754	0.0289754	0.168167	103.569	12.8393	18	0.801029	0		28andMe (typical) cycle	24	-0.714831	1.87426	-0.680728	-0.92664
Endometriosis cycle	CSTP1-Model_1	1	0.0837606	0.0837606	0.0509841	110.378	11.6212	18	0.866165	0		28andMe (typical) cycle	25	1.08934	-0.238365	-0.503363	-0.468048
Typical cycle	CSTP1-Model_1	1	0.0882844	0.0882844	0.0305939	221.324	14.3551	18	0.705669	0		28andMe (typical) cycle	26	0.547485	-0.797096	-0.18426	0.197455
Oral contraceptives cycle	CSTP1-Model_1	1	0.0393597	0.0393597	0.0641412	158.106	13.372	18	0.769019	0		28andMe (typical) cycle	27	1.25989	-0.584305	0.349924	0.803059
												28andMe (typical) cycle	28	1.82504	0.0110088	0.795937	0.903021
Time-series regression Model Parameters												28andMe (typical) cycle	29	1.00412	-0.0159421	1.23066	1.40585
Cycle						Estimate	SE	t	Sig.			28andMe (typical) cycle	30	-0.743932	0.268758	1.27738	1.22951
28andMe (typical) cycle	CSTP1-Model_1	CSTP1	No Transformation	Constant		0.0332711	0.0476192	0.698691	0.490508			Endometriosis cycle	1	-1.77184	-0.982981	-0.630359	-0.443818
		sqrt(Progesterone)	No Transformation	Numerator	Lag 0	-0.0107632	0.011775	-0.914068	0.368486			Endometriosis cycle	2	0.503886	-0.939312	-0.679368	-0.547293
Endometriosis cycle	CSTP1-Model_1	CSTP1	No Transformation	Constant		-0.0157171	0.0152032	-1.0338	0.312459			Endometriosis cycle	3	-1.60654	-0.992508	-0.73749	-0.626976
		sqrt(Progesterone)	No Transformation	Numerator	Lag 0	0.00796886	0.00561914	1.41817	0.170153			Endometriosis cycle	4	-0.442636	-0.740168	-0.737948	-0.70592
Typical cycle	CSTP1-Model_1	CSTP1	No Transformation	Constant		-0.0108995	0.00952786	-1.14396	0.264407			Endometriosis cycle	5	-2.75316	-0.385122	-0.800863	-0.86182
		sqrt(Progesterone)	No Transformation	Numerator	Lag 0	0.00351905	0.00235803	1.49237	0.149193			Endometriosis cycle	6	0.116335	0.439197	-0.715391	-0.871
Oral contraceptives cycle	CSTP1-Model_1	CSTP1	No Transformation	Constant		0.0401377	0.043291	0.927161	0.363471			Endometriosis cycle	7	0.342885	1.0686	-0.757863	-0.953804
		sqrt(Progesterone)	No Transformation	Numerator	Lag 0	-0.0454055	0.0467734	-0.970755	0.341769			Endometriosis cycle	9	1.00457	1.89875	-0.073629	-0.588727
												Endometriosis cycle	10	1.10103	-0.6449	0.186906	0.58177
CSTP1 and Progestrone/Estradiol Ratio												Endometriosis cycle	11	0.44263	0.238477	1.40264	1.17251
Model Statistics												Endometriosis cycle	12	0.286965	0.515702	1.99847	1.47124
Cycle	Model	Number of Predictors	Model Fit statistics				Ljung-Box Q(18)			Number of Outliers		Endometriosis cycle	13	-0.837892	0.424627	2.15957	1.69812
			Stationary R-squared	R-squared	RMSE	MAPE	Statistics	DF	Sig.			Endometriosis cycle	14	0.351945	0.169952	1.93346	1.75314
28andMe (typical) cycle	CSTP1-Model_1	1	0.0033463	0.0033463	0.170372	99.8589	12.0866	18	0.842734	0		Endometriosis cycle	15	1.28919	-0.320722	1.24319	1.58951
Endometriosis cycle	CSTP1-Model_1	1	0.126301	0.126301	0.0497865	112.314	9.92133	18	0.934444	0		Endometriosis cycle	16	0.769162	-0.670855	0.757723	1.4282
Typical cycle	CSTP1-Model_1	1	0.129606	0.129606	0.0298926	229.79	13.8737	18	0.737287	0		Endometriosis cycle	17	1.04763	-0.989326	0.0874382	0.814891
Oral contraceptives cycle	CSTP1-Model_1	1	0.195709	0.195709	0.0586899	265.179	11.0002	18	0.894348	0		Endometriosis cycle	18	0.207972	-1.0914	-0.395147	0.0549136
												Endometriosis cycle	19	0.366381	-1.0378	-0.581409	-0.327692
Time-series regression Model Parameters												Endometriosis cycle	20	-0.450103	-0.94239	-0.676686	-0.541502
Cycle						Estimate	SE	t	Sig.			Endometriosis cycle	21	0.134919	-0.180917	-0.613096	-0.676468
28andMe (typical) cycle	CSTP1-Model_1	CSTP1	No Transformation	Constant		0.0122444	0.0506203	0.241887	0.810631			Endometriosis cycle	22	0.941182	0.432731	-0.670626	-0.830483
		sqrt(Progesterone/Estradiol Ratio)	No Transformation	Numerator	Lag 0	-0.00213102	0.0069502	-0.306612	0.761407			Endometriosis cycle	23	-0.290101	0.849453	-0.687932	-0.885608
Endometriosis cycle	CSTP1-Model_1	CSTP1	No Transformation	Constant		-0.0215063	0.0157707	-1.36369	0.186458			Endometriosis cycle	24	-1.00536	1.48114	-0.631377	-0.892825
		sqrt(Progesterone/Estradiol Ratio)	No Transformation	Numerator	Lag 0	0.00824479	0.00462324	1.78334	0.0883352			Endometriosis cycle	25	0.250953	2.39978	-0.380215	-0.810373
Typical cycle	CSTP1-Model_1	CSTP1	No Transformation	Constant		-0.0139787	0.00963317	-1.4511	0.160255			Typical cycle	1	-0.483893	2.10535	-0.864373	-1.06421
		sqrt(Progesterone/Estradiol Ratio)	No Transformation	Numerator	Lag 0	0.00282858	0.00152845	1.85062	0.0771105			Typical cycle	2	-0.140691	1.32687	-0.632843	-0.87662
Oral contraceptives cycle	CSTP1-Model_1	CSTP1	No Transformation	Constant		0.0442832	0.0220945	2.00427	0.0569549			Typical cycle	3	-1.02801	-0.578521	-0.467141	-0.38294
		sqrt(Progesterone/Estradiol Ratio)	No Transformation	Numerator	Lag 0	-0.0175725	0.00742799	-2.36572	0.0268014			Typical cycle	4	0.474618	-1.11613	0.248347	0.997798
												Typical cycle	5	0.759988	-0.598452	0.946347	1.35965
												Typical cycle	6	0.0783463	-0.304667	1.43285	1.60026
												Typical cycle	7	-0.481183	-0.10922	1.53231	1.50501
												Typical cycle	8	-0.0185932	0.216317	1.69371	1.36872
												Typical cycle	9	1.82929	0.369908	1.94189	1.46307
												Typical cycle	10	0.791136	0.522091	1.64347	1.09656
												Typical cycle	11	-1.76756	-0.105911	0.737232	0.695572
												Typical cycle	12	0.463587	-0.696587	-0.256232	-0.0675967
												Typical cycle	13	0.881647	-1.46914	-0.651773	-0.225115
												Typical cycle	14	-0.222406	-1.44385	-0.875559	-0.672643
												Typical cycle	15	0.958608	-1.25512	-1.01893	-0.980871
												Typical cycle	16	0.480325	-0.578521	-1.01893	-1.05463
												Typical cycle	17	-1.09617	0.330039	-0.585759	-0.724987
												Typical cycle	18	0.507137	-0.189817	-0.486698	-0.52438
												Typical cycle	19	0.153098	0.481259	-0.935818	-1.04167
												Typical cycle	20	-0.165912	1.03124	-0.994416	-1.11126
												Typical cycle	21	-2.55018	2.35532	-0.863207	-1.07179
												Typical cycle	22	-1.1461	0.974219	-0.628872	-0.841125
												Typical cycle	23	-0.386719	-0.0697703	-0.420005	-0.487486
												Typical cycle	24	0.480803	-0.594452	-0.0198652	0.171047
												Typical cycle	25	1.62885	-0.602458	0.544273	0.869646
												Oral contraceptives cycle	1	1.30736	1.54669	0.0947241	-1.05449
												Oral contraceptives cycle	2	0.506208	1.64988	-0.544951	-1.16805
												Oral contraceptives cycle	3	-0.0554779	1.70307	-0.537635	-1.17365
												Oral contraceptives cycle	4	0.077929	1.81902	-0.475065	-1.17856
												Oral contraceptives cycle	5	1.14525	1.95547	-1.15294	-1.28711
												Oral contraceptives cycle	6	1.26343	1.01401	3.53502	-0.28973
												Oral contraceptives cycle	7	0.141921	0.455052	0.135665	-0.750809
												Oral contraceptives cycle	8	-1.86673	-0.463064	-0.145653	-0.118
												Oral contraceptives cycle	9	-0.302326	-0.891374	-0.304481	0.886367
												Oral contraceptives cycle	10	-0.0784611	-1.06997	-0.918415	1.30302
												Oral contraceptives cycle	11	0.94355	-1.06997	-0.212054	2.2068
												Oral contraceptives cycle	12	-1.63227	-0.784534	-0.0620774	0.657168
												Oral contraceptives cycle	13	0.624698	-0.249451	-0.453743	-0.49963
												Oral contraceptives cycle	14	-0.151165	0.0738581	-0.589284	-0.769407
												Oral contraceptives cycle	15	0.707256	0.150624	-0.486984	-0.777779
												Oral contraceptives cycle	16	0.021509	-0.315038	-1.00559	-0.666929
												Oral contraceptives cycle	17	0.918685	-0.433864	-0.785586	-0.458087
												Oral contraceptives cycle	18	1.30915	-0.477999	-0.479826	-0.258177
												Oral contraceptives cycle	19	0.014597	-0.516399	-0.251306	-0.0876279
												Oral contraceptives cycle	20	-0.226558	-0.532217	-0.186175	-0.0281235
												Oral contraceptives cycle	21	-0.876375	-0.716125	0.992842	1.12982
												Oral contraceptives cycle	22	-1.54188	-0.642704	0.992842	0.879939
												Oral contraceptives cycle	23	-2.2977	-0.726219	1.66153	1.60814
												Oral contraceptives cycle	24	-0.0518737	-0.729275	0.867977	1.09757
												Oral contraceptives cycle	25	0.099267	-0.749474	0.31117	0.797337

## Sheet: Figure_5B
Results from Time-series regressions (CSTP ~ Hormones)												Input for plots
CSTP2 and Estradiol												Cycle	Test Day	CSTP2	Estradiol (sqrt, standarized)	Progesterone (sqrt, standarized)	Progesterone/Estradiol Ratio (sqrt, standarized)
Model Statistics												28andMe (typical) cycle	1	1.98693	-0.51889	1.15396	1.81937
Cycle	Model	Number of Predictors	Model Fit statistics				Ljung-Box Q(18)			Number of Outliers		28andMe (typical) cycle	2	1.05165	-0.0242819	1.0236	1.18186
			Stationary R-squared	R-squared	RMSE	MAPE	Statistics	DF	Sig.			28andMe (typical) cycle	3	1.22496	0.32175	1.20219	1.11566
28andMe (typical) cycle	CSTP2-Model_1	1	0.019142	0.019142	0.166035	136.487	37.3592	18	0.00470382	0		28andMe (typical) cycle	4	1.95567	0.375787	1.30498	1.18057
Endometriosis cycle	CSTP2-Model_1	1	0.00101017	0.00101017	0.0269719	102.954	19.6341	18	0.353793	0		28andMe (typical) cycle	5	1.53025	0.6498	1.43862	1.12566
Typical cycle	CSTP2-Model_1	1	0.0278456	0.0278456	0.0634504	260.447	11.6453	18	0.864998	0		28andMe (typical) cycle	6	0.732708	0.767976	1.48167	1.0914
Oral contraceptives cycle	CSTP2-Model_1	1	0.26346	0.26346	0.0570891	143.652	7.47404	18	0.985483	0		28andMe (typical) cycle	7	-0.121539	0.898785	1.28661	0.847053
												28andMe (typical) cycle	8	1.07417	0.866485	0.826811	0.465419
Time-series regression Model Parameters												28andMe (typical) cycle	9	-0.170789	0.632614	0.488299	0.261201
Cycle						Estimate	SE	t	Sig.			28andMe (typical) cycle	10	-0.511125	-0.0326442	-0.110976	-0.0816601
28andMe (typical) cycle	CSTP2-Model_1	CSTP2	No Transformation	Constant		-0.0711656	0.100932	-0.705084	0.486582			28andMe (typical) cycle	11	-0.544865	-1.09743	-0.631901	-0.35067
		sqrt(Estradiol)	No Transformation	Numerator	Lag 0	0.00427903	0.00578863	0.739214	0.46593			28andMe (typical) cycle	12	-0.903231	-1.40131	-0.809804	-0.547246
Endometriosis cycle	CSTP2-Model_1	CSTP2	No Transformation	Constant		0.00206706	0.0149129	0.138609	0.89102			28andMe (typical) cycle	13	-0.33006	-1.44316	-0.888368	-0.691251
		sqrt(Estradiol)	No Transformation	Numerator	Lag 0	-8.12304e-05	0.000544616	-0.149152	0.882793			28andMe (typical) cycle	14	0.214742	-0.943569	-0.970726	-0.952927
Typical cycle	CSTP2-Model_1	CSTP2	No Transformation	Constant		0.0308673	0.0400914	0.769924	0.449181			28andMe (typical) cycle	15	-0.56769	-1.26398	-1.00649	-0.966148
		sqrt(Estradiol)	No Transformation	Numerator	Lag 0	-0.00143822	0.00177194	-0.81166	0.425307			28andMe (typical) cycle	16	-0.328986	-1.10703	-0.983934	-0.950503
Oral contraceptives cycle	CSTP2-Model_1	CSTP2	No Transformation	Constant		-0.0479233	0.0202367	-2.36814	0.0266616			28andMe (typical) cycle	17	0.414407	-1.01602	-1.02297	-1.02807
		sqrt(Estradiol)	No Transformation	Numerator	Lag 0	0.00283478	0.000988316	2.86829	0.00868784			28andMe (typical) cycle	18	-1.14459	-0.553907	-1.03627	-1.08812
												28andMe (typical) cycle	19	-0.883137	-0.633195	-0.981462	-1.00642
CSTP2 and Progesterone												28andMe (typical) cycle	20	-0.663992	-0.0326442	-1.03627	-1.11751
Model Statistics												28andMe (typical) cycle	21	-0.0141541	0.930827	-1.07292	-1.18321
Cycle	Model	Number of Predictors	Model Fit statistics				Ljung-Box Q(18)			Number of Outliers		28andMe (typical) cycle	22	-0.446055	1.38421	-1.02618	-1.15528
			Stationary R-squared	R-squared	RMSE	MAPE	Statistics	DF	Sig.			28andMe (typical) cycle	23	-1.71079	2.72152	-0.914017	-1.11339
28andMe (typical) cycle	CSTP2-Model_1	1	0.458308	0.458308	0.123388	325.798	18.2228	18	0.441068	0		28andMe (typical) cycle	24	0.494726	1.87426	-0.680728	-0.92664
Endometriosis cycle	CSTP2-Model_1	1	0.0627331	0.0627331	0.0261254	159.62	22.3876	18	0.215229	0		28andMe (typical) cycle	25	-1.41121	-0.238365	-0.503363	-0.468048
Typical cycle	CSTP2-Model_1	1	0.00637045	0.00637045	0.0641474	117.994	13.4593	18	0.763598	0		28andMe (typical) cycle	26	-1.72032	-0.797096	-0.18426	0.197455
Oral contraceptives cycle	CSTP2-Model_1	1	0.00402824	0.00402824	0.0663863	103.25	10.5555	18	0.912258	0		28andMe (typical) cycle	27	0.045656	-0.584305	0.349924	0.803059
												28andMe (typical) cycle	28	-0.358828	0.0110088	0.795937	0.903021
Time-series regression Model Parameters												28andMe (typical) cycle	29	-0.0871251	-0.0159421	1.23066	1.40585
Cycle						Estimate	SE	t	Sig.			28andMe (typical) cycle	30	1.19261	0.268758	1.27738	1.22951
28andMe (typical) cycle	CSTP2-Model_1	CSTP2	No Transformation	Constant		-0.129989	0.0349392	-3.72043	0.00088453			Endometriosis cycle	1	-0.733049	-0.982981	-0.630359	-0.443818
		sqrt(Progesterone)	No Transformation	Numerator	Lag 0	0.0420508	0.00863959	4.86722	3.98726e-05			Endometriosis cycle	2	-0.875779	-0.939312	-0.679368	-0.547293
Endometriosis cycle	CSTP2-Model_1	CSTP2	No Transformation	Constant		0.00689127	0.00779043	0.884582	0.385948			Endometriosis cycle	3	2.71135	-0.992508	-0.73749	-0.626976
		sqrt(Progesterone)	No Transformation	Numerator	Lag 0	-0.00349402	0.00287937	-1.21347	0.237819			Endometriosis cycle	4	-0.901203	-0.740168	-0.737948	-0.70592
Typical cycle	CSTP2-Model_1	CSTP2	No Transformation	Constant		0.0058803	0.0199774	0.294347	0.771133			Endometriosis cycle	5	-0.160103	-0.385122	-0.800863	-0.86182
		sqrt(Progesterone)	No Transformation	Numerator	Lag 0	-0.00189858	0.00494416	-0.384005	0.704502			Endometriosis cycle	6	1.7396	0.439197	-0.715391	-0.871
Oral contraceptives cycle	CSTP2-Model_1	CSTP2	No Transformation	Constant		0.0130521	0.0448063	0.291301	0.773432			Endometriosis cycle	7	-0.984712	1.0686	-0.757863	-0.953804
		sqrt(Progesterone)	No Transformation	Numerator	Lag 0	-0.0147651	0.0484105	-0.304999	0.76311			Endometriosis cycle	9	-0.176532	1.89875	-0.073629	-0.588727
												Endometriosis cycle	10	0.563158	-0.6449	0.186906	0.58177
CSTP2 and Progestrone/Estradiol Ratio												Endometriosis cycle	11	0.0669279	0.238477	1.40264	1.17251
Model Statistics												Endometriosis cycle	12	-0.285067	0.515702	1.99847	1.47124
Cycle	Model	Number of Predictors	Model Fit statistics				Ljung-Box Q(18)			Number of Outliers		Endometriosis cycle	13	-0.613317	0.424627	2.15957	1.69812
			Stationary R-squared	R-squared	RMSE	MAPE	Statistics	DF	Sig.			Endometriosis cycle	14	-0.443913	0.169952	1.93346	1.75314
28andMe (typical) cycle	CSTP2-Model_1	1	0.42141	0.42141	0.127521	348.663	16.6271	18	0.548866	0		Endometriosis cycle	15	0.421072	-0.320722	1.24319	1.58951
Endometriosis cycle	CSTP2-Model_1	1	0.0827587	0.0827587	0.0258448	179.88	23.4454	18	0.17405	0		Endometriosis cycle	16	-1.94696	-0.670855	0.757723	1.4282
Typical cycle	CSTP2-Model_1	1	0.00191079	0.00191079	0.0642912	104.429	13.3065	18	0.773051	0		Endometriosis cycle	17	-1.13688	-0.989326	0.0874382	0.814891
Oral contraceptives cycle	CSTP2-Model_1	1	0.278508	0.278508	0.0565029	136.644	13.8745	18	0.737237	0		Endometriosis cycle	18	0.932772	-1.0914	-0.395147	0.0549136
												Endometriosis cycle	19	0.188236	-1.0378	-0.581409	-0.327692
Time-series regression Model Parameters												Endometriosis cycle	20	0.689861	-0.94239	-0.676686	-0.541502
Cycle						Estimate	SE	t	Sig.			Endometriosis cycle	21	-0.0143345	-0.180917	-0.613096	-0.676468
28andMe (typical) cycle	CSTP2-Model_1	CSTP2	No Transformation	Constant		-0.134987	0.0378886	-3.56272	0.00133868			Endometriosis cycle	22	1.16447	0.432731	-0.670626	-0.830483
		sqrt(Progesterone/Estradiol Ratio)	No Transformation	Numerator	Lag 0	0.0234923	0.00520212	4.51591	0.000104047			Endometriosis cycle	23	-0.630444	0.849453	-0.687932	-0.885608
Endometriosis cycle	CSTP2-Model_1	CSTP2	No Transformation	Constant		0.00882	0.00818676	1.07735	0.292996			Endometriosis cycle	24	0.306084	1.48114	-0.631377	-0.892825
		sqrt(Progesterone/Estradiol Ratio)	No Transformation	Numerator	Lag 0	-0.0033813	0.00239998	-1.40889	0.172846			Endometriosis cycle	25	0.118765	2.39978	-0.380215	-0.810373
Typical cycle	CSTP2-Model_1	CSTP2	No Transformation	Constant		0.00340882	0.0207185	0.164531	0.870751			Typical cycle	1	1.10572	2.10535	-0.864373	-1.06421
		sqrt(Progesterone/Estradiol Ratio)	No Transformation	Numerator	Lag 0	-0.000689801	0.00328729	-0.209839	0.835641			Typical cycle	2	0.594722	1.32687	-0.632843	-0.87662
Oral contraceptives cycle	CSTP2-Model_1	CSTP2	No Transformation	Constant		0.0536967	0.0212712	2.52439	0.018945			Typical cycle	3	2.01611	-0.578521	-0.467141	-0.38294
		sqrt(Progesterone/Estradiol Ratio)	No Transformation	Numerator	Lag 0	-0.0213081	0.0071512	-2.97966	0.00670257			Typical cycle	4	-0.123056	-1.11613	0.248347	0.997798
												Typical cycle	5	-0.393345	-0.598452	0.946347	1.35965
												Typical cycle	6	0.62258	-0.304667	1.43285	1.60026
												Typical cycle	7	-0.268372	-0.10922	1.53231	1.50501
												Typical cycle	8	-1.55934	0.216317	1.69371	1.36872
												Typical cycle	9	0.856239	0.369908	1.94189	1.46307
												Typical cycle	10	-0.649306	0.522091	1.64347	1.09656
												Typical cycle	11	-0.415362	-0.105911	0.737232	0.695572
												Typical cycle	12	0.00431234	-0.696587	-0.256232	-0.0675967
												Typical cycle	13	0.540783	-1.46914	-0.651773	-0.225115
												Typical cycle	14	-1.33055	-1.44385	-0.875559	-0.672643
												Typical cycle	15	1.64181	-1.25512	-1.01893	-0.980871
												Typical cycle	16	-1.02967	-0.578521	-1.01893	-1.05463
												Typical cycle	17	-1.04176	0.330039	-0.585759	-0.724987
												Typical cycle	18	-0.0116303	-0.189817	-0.486698	-0.52438
												Typical cycle	19	-0.18256	0.481259	-0.935818	-1.04167
												Typical cycle	20	0.110924	1.03124	-0.994416	-1.11126
												Typical cycle	21	-2.37722	2.35532	-0.863207	-1.07179
												Typical cycle	22	0.881906	0.974219	-0.628872	-0.841125
												Typical cycle	23	0.282869	-0.0697703	-0.420005	-0.487486
												Typical cycle	24	0.00864455	-0.594452	-0.0198652	0.171047
												Typical cycle	25	0.715567	-0.602458	0.544273	0.869646
												Oral contraceptives cycle	1	2.01736	1.54669	0.0947241	-1.05449
												Oral contraceptives cycle	2	-0.386642	1.64988	-0.544951	-1.16805
												Oral contraceptives cycle	3	-0.0783838	1.70307	-0.537635	-1.17365
												Oral contraceptives cycle	4	0.331619	1.81902	-0.475065	-1.17856
												Oral contraceptives cycle	5	1.43429	1.95547	-1.15294	-1.28711
												Oral contraceptives cycle	6	1.233	1.01401	3.53502	-0.28973
												Oral contraceptives cycle	7	0.8887	0.455052	0.135665	-0.750809
												Oral contraceptives cycle	8	-0.660537	-0.463064	-0.145653	-0.118
												Oral contraceptives cycle	9	-0.554824	-0.891374	-0.304481	0.886367
												Oral contraceptives cycle	10	-0.512748	-1.06997	-0.918415	1.30302
												Oral contraceptives cycle	11	-0.437226	-1.06997	-0.212054	2.2068
												Oral contraceptives cycle	12	0.515572	-0.784534	-0.0620774	0.657168
												Oral contraceptives cycle	13	-1.20152	-0.249451	-0.453743	-0.49963
												Oral contraceptives cycle	14	0.751537	0.0738581	-0.589284	-0.769407
												Oral contraceptives cycle	15	1.07021	0.150624	-0.486984	-0.777779
												Oral contraceptives cycle	16	-0.992817	-0.315038	-1.00559	-0.666929
												Oral contraceptives cycle	17	0.538868	-0.433864	-0.785586	-0.458087
												Oral contraceptives cycle	18	0.993338	-0.477999	-0.479826	-0.258177
												Oral contraceptives cycle	19	-0.792939	-0.516399	-0.251306	-0.0876279
												Oral contraceptives cycle	20	-0.335167	-0.532217	-0.186175	-0.0281235
												Oral contraceptives cycle	21	-0.539023	-0.716125	0.992842	1.12982
												Oral contraceptives cycle	22	0.131853	-0.642704	0.992842	0.879939
												Oral contraceptives cycle	23	-2.63852	-0.726219	1.66153	1.60814
												Oral contraceptives cycle	24	-0.61694	-0.729275	0.867977	1.09757
												Oral contraceptives cycle	25	-0.159061	-0.749474	0.31117	0.797337
