# Supplementary material for: Hormonal milieu influences whole-brain structural dynamics across the menstrual cycle using dense sampling in multiple individuals
Source: Nat Neurosci. 2025 Sep 26;28(12):2588–600. doi: 10.1038/s41593-025-02066-2 (PMC12672370; doi:10.1038/s41593-025-02066-2)
Supplement: Supplementary file 7 — Statistical source data from GLM (voxel-based; n = 4). [file 41593_2025_2066_MOESM7_ESM.xlsx]

## Sheet: Figure_6A
GLM voxel-wise analysis in all female participants (n=4)
(only positive associations were observed)
______________________________________________________										______________________________________________________									______________________________________________________
Associations with Estradiol										Associations with Progesterone/Estradiol Ratio									Associations with Progesterone
p-value	Cluster-Size	xyz [mm]	Overlap of atlas region							p-value	Cluster-Size	xyz [mm]	Overlap of atlas region						p-value	Cluster-Size	xyz [mm]	Overlap of atlas region
0.00019	84282	-56 2 -21	0.07	Right Cerebellum Exterior						0.00019	101726	36 -92 2	0.09	Left Cerebellum Exterior					0.00019	81652	-4 -68 18	0.11	Left Cerebellum Exterior
			0.06	Left Cerebellum Exterior									0.06	Right Cerebellum Exterior								0.08	Right Cerebellum Exterior
			0.04	Left MFG middle frontal gyrus									0.03	Right PCu precuneus								0.03	Left MFG middle frontal gyrus
			0.03	Right MTG middle temporal gyrus									0.03	Left PCu precuneus								0.03	Left PCu precuneus
			0.03	Left MTG middle temporal gyrus									0.03	Left MFG middle frontal gyrus								0.03	Right PCu precuneus
			0.03	Right PCu precuneus									0.03	Right MTG middle temporal gyrus								0.02	Right AnG angular gyrus
			0.02	Right MFG middle frontal gyrus									0.02	Left MTG middle temporal gyrus								0.02	Right MFG middle frontal gyrus
			0.02	Right STG superior temporal gyrus									0.02	Right AnG angular gyrus								0.02	Left SPL superior parietal lobule
			0.02	Right MSFG superior frontal gyrus medial segment									0.02	Left ITG inferior temporal gyrus								0.02	Left SFG superior frontal gyrus
			0.02	Right AnG angular gyrus									0.02	Left SPL superior parietal lobule								0.02	Right SPL superior parietal lobule
			0.02	Left PCu precuneus									0.02	Right STG superior temporal gyrus								0.02	Right ITG inferior temporal gyrus
			0.02	Left STG superior temporal gyrus									0.02	Right ITG inferior temporal gyrus								0.02	Cerebellar Vermal Lobules I-V
			0.02	Right PrG precentral gyrus									0.02	Right SPL superior parietal lobule								0.01	Right SFG superior frontal gyrus
			0.02	Left MSFG superior frontal gyrus medial segment									0.02	Right MFG middle frontal gyrus								0.01	Right IOG inferior occipital gyrus
			0.02	Left SPL superior parietal lobule									0.02	Left AnG angular gyrus								0.01	Left AnG angular gyrus
			0.02	Left PrG precentral gyrus									0.01	Left FuG fusiform gyrus								0.01	Right MTG middle temporal gyrus
			0.01	Right SPL superior parietal lobule									0.01	Right FuG fusiform gyrus								0.01	Left Thalamus Proper
			0.01	Left SMG supramarginal gyrus									0.01	Right LiG lingual gyrus								0.01	Right FuG fusiform gyrus
			0.01	Left ITG inferior temporal gyrus									0.01	Left SFG superior frontal gyrus								0.01	Left ITG inferior temporal gyrus
			0.01	Left SFG superior frontal gyrus									0.01	Left STG superior temporal gyrus								0.01	Right SMG supramarginal gyrus
			0.01	Right FuG fusiform gyrus									0.01	Right SMG supramarginal gyrus								0.01	Right LiG lingual gyrus
			0.01	Right SMG supramarginal gyrus									0.01	Right IOG inferior occipital gyrus								0.01	Left MTG middle temporal gyrus
			0.01	Right ITG inferior temporal gyrus									0.01	Cerebellar Vermal Lobules I-V								0.01	Right Cun cuneus
			0.01	Left TMP temporal pole									0.01	Left LiG lingual gyrus								0.01	Left Cun cuneus
			0.01	Left PoG postcentral gyrus									0.01	Left SMG supramarginal gyrus								0.01	Right PoG postcentral gyrus
			0.01	Left CO central operculum									0.01	Right Cun cuneus								0.01	Right Thalamus Proper
			0.01	Left FuG fusiform gyrus									0.01	Left TMP temporal pole								0.01	Left Calc calcarine cortex
			0.01	Right SFG superior frontal gyrus									0.01	Left Cun cuneus								0.01	Left FuG fusiform gyrus
			0.01	Left AnG angular gyrus									0.01	Right PrG precentral gyrus								0.01	Left Cerebral White Matter
0.0024	125	22 -16 14	0.71	Right Thalamus Proper						0.0064	1	-39 -51 44	1	Left SMG supramarginal gyrus					0.0062	119	-68 -28 2	0.95	Left STG superior temporal gyrus
			0.23	Right Cerebral White Matter						0.0071	1	-14 -26 38	1	Left MCgG middle cingulate gyrus								0.03	Left MTG middle temporal gyrus
			0.06	Right Putamen						0.0072	4	-30 32 42	1	Left MFG middle frontal gyrus								0.03	Left PT planum temporale
0.0064	1206	-14 6 -15	0.26	Left Cerebral White Matter						0.0072	1	58 3 -27	1	Right MTG middle temporal gyrus					0.0064	3	52 -74 -6	1	Right IOG inferior occipital gyrus
			0.16	Left Ent entorhinal area						0.0076	119	-9 34 34	0.92	Left MSFG superior frontal gyrus medial segment					0.007	1	-14 -26 38	1	Left MCgG middle cingulate gyrus
			0.15	Left Hippocampus									0.08	Left SFG superior frontal gyrus					0.0077	19	-27 42 -12	1	Left AOrG anterior orbital gyrus
			0.1	Left PHG parahippocampal gyrus						0.008	512	-40 -14 57	0.67	Left PrG precentral gyrus					0.0077	12	30 34 -12	1	Right POrG posterior orbital gyrus
			0.07	Left Amygdala									0.33	Left PoG postcentral gyrus					0.0077	8	-22 -90 -34	1	Left Cerebellum Exterior
			0.06	Left TMP temporal pole						0.008	13	32 36 -10	0.69	Right POrG posterior orbital gyrus					0.0077	3	-48 -82 10	1	Left MOG middle occipital gyrus
			0.06	Left Putamen									0.31	Right AOrG anterior orbital gyrus					0.0084	88	30 -26 51	0.51	Right PrG precentral gyrus
			0.05	Left FuG fusiform gyrus						0.008	1	-38 -18 -20	1	Left Cerebral White Matter								0.49	Right PoG postcentral gyrus
			0.05	Left MOrG medial orbital gyrus						0.008	1	56 8 -34	1	Right TMP temporal pole					0.0085	28	-8 -45 6	0.96	Left PCgG posterior cingulate gyrus
			0.02	Left Basal Forebrain						0.008	1	-3 -92 -14	1	Left LiG lingual gyrus								0.04	Left PCu precuneus
			0.01	Left ITG inferior temporal gyrus						0.008	1	-3 -87 33	1	Left Cun cuneus					0.0086	5	18 -8 75	1	Right SFG superior frontal gyrus
0.0069	104	-3 -10 3	1	Left Thalamus Proper						0.008	1	3 -39 33	1	Right PCgG posterior cingulate gyrus					0.0086	88	-40 -82 14	1	Left MOG middle occipital gyrus
0.0075	38	-22 -16 4	0.63	Left Cerebral White Matter						0.008	13	-24 39 33	0.85	Left SFG superior frontal gyrus					0.0086	5	-12 -51 -63	1	Left Cerebellum Exterior
			0.37	Left Thalamus Proper									0.15	Left MFG middle frontal gyrus					0.0086	1	-27 -26 -27	1	Left PHG parahippocampal gyrus
0.0077	4	-20 -75 52	1	Left SPL superior parietal lobule						0.0083	14	30 -27 52	0.5	Right PoG postcentral gyrus					0.0086	3	-46 -64 -51	1	Left Cerebellum Exterior
0.0077	20	-33 -64 -15	0.6	Left FuG fusiform gyrus									0.5	Right PrG precentral gyrus					0.0086	4	-48 -64 -48	1	Left Cerebellum Exterior
			0.4	Left OFuG occipital fusiform gyrus						0.0087	84	18 34 57	0.98	Right SFG superior frontal gyrus					0.0086	1	6 -50 9	1	Right PCgG posterior cingulate gyrus
0.0077	2	-10 -48 57	1	Left PCu precuneus									0.02	Right MSFG superior frontal gyrus medial segment					0.0086	1	54 -70 22	1	Right MOG middle occipital gyrus
0.0087	1	-26 0 68	1	Left SFG superior frontal gyrus						0.0089	7	38 32 30	1	Right MFG middle frontal gyrus					0.0086	1	-54 -69 30	1	Left AnG angular gyrus
0.0087	2	9 21 46	1	Right SMC supplementary motor cortex						0.0089	35	-30 -38 66	0.97	Left PoG postcentral gyrus					0.0086	1	2 -20 34	1	Right MCgG middle cingulate gyrus
0.0087	5	50 -68 42	1	Right AnG angular gyrus									0.03	Left SPL superior parietal lobule					0.0086	1	-52 15 40	1	Left MFG middle frontal gyrus
0.0087	1	-18 -40 78	1	Left PoG postcentral gyrus						0.0089	10	28 36 36	1	Right MFG middle frontal gyrus					0.0086	1	-44 26 44	1	Left MFG middle frontal gyrus
0.0087	1	-3 58 21	1	Left MSFG superior frontal gyrus medial segment						0.009	11	-10 39 -12	0.73	Left ACgG anterior cingulate gyrus					0.0086	1	21 -51 62	1	Right SPL superior parietal lobule
0.0094	10	6 -15 16	0.7	Right Thalamus Proper									0.27	Left MFC medial frontal cortex					0.0089	27	15 -28 75	0.78	Right PrG precentral gyrus
			0.3	Right Cerebral White Matter						0.009	13	-12 51 40	1	Left SFG superior frontal gyrus								0.22	Right PoG postcentral gyrus
0.0099	34	-34 -92 -6	1	Left IOG inferior occipital gyrus						0.009	2	52 -74 -6	1	Right IOG inferior occipital gyrus					0.0093	59	42 9 -22	0.83	Right TMP temporal pole
0.0099	4	-33 -93 -8	1	Left IOG inferior occipital gyrus						0.009	4	-48 -14 0	1	Left PP planum polare								0.17	Right PP planum polare
0.0099	5	-44 -84 -4	1	Left IOG inferior occipital gyrus						0.009	3	-36 -33 -9	1	Left Inf Lat Vent					0.0094	15	24 34 54	1	Right SFG superior frontal gyrus
0.01	5	21 -14 -33	1	Right PHG parahippocampal gyrus						0.009	4	-12 45 -6	1	Left ACgG anterior cingulate gyrus					0.0095	20	36 33 30	1	Right MFG middle frontal gyrus
0.01	1	-46 -84 -8	1	Left IOG inferior occipital gyrus						0.009	3	-22 -90 -36	1	Left Cerebellum Exterior					0.0096	1	-51 -12 -15	1	Left MTG middle temporal gyrus
0.01	3	-54 -38 52	1	Left SMG supramarginal gyrus						0.009	1	-8 42 -14	1	Left MFC medial frontal cortex					0.0096	7	18 -92 -33	1	Right Cerebellum Exterior
0.01	1	9 33 60	1	Right SFG superior frontal gyrus						0.009	1	-68 -33 26	1	Left SMG supramarginal gyrus					0.0096	7	57 -33 38	1	Right SMG supramarginal gyrus
0.01	1	9 2 57	1	Right SMC supplementary motor cortex						0.009	1	48 30 30	1	Right MFG middle frontal gyrus					0.0096	30	-60 8 32	1	Left PrG precentral gyrus
0.01	3	28 -39 -50	1	Right Cerebellum Exterior						0.009	1	-22 45 44	1	Left SFG superior frontal gyrus					0.0097	18	18 46 48	1	Right SFG superior frontal gyrus
0.01	2	42 -57 -42	1	Right Cerebellum Exterior						0.009	1	56 -15 -22	1	Right MTG middle temporal gyrus					0.0097	1	-12 56 38	1	Left SFG superior frontal gyrus
0.01	5	62 -3 -27	1	Right MTG middle temporal gyrus						0.009	1	-22 44 -16	1	Left MOrG medial orbital gyrus					0.0097	4	-14 54 39	1	Left SFG superior frontal gyrus
0.01	3	-15 60 -20	1	Left MOrG medial orbital gyrus						0.009	1	-68 -50 3	1	Left MTG middle temporal gyrus					0.0097	2	-36 22 9	1	Left FO frontal operculum
0.01	1	-51 -12 -14	1	Left MTG middle temporal gyrus						0.009	1	22 2 6	1	Right Putamen					0.0097	6	-38 24 36	1	Left MFG middle frontal gyrus
0.01	6	50 27 -8	0.5	Right FO frontal operculum						0.009	1	-34 8 14	1	Left CO central operculum					0.0097	6	-9 -90 36	0.67	Left Cun cuneus
			0.5	Right OrIFG orbital part of the inferior frontal gyrus						0.009	1	-48 -80 18	1	Left MOG middle occipital gyrus								0.33	Left SOG superior occipital gyrus
0.01	2	46 52 -2	1	Right MFG middle frontal gyrus						0.009	1	-42 -69 20	1	Left AnG angular gyrus					0.0097	3	60 -27 10	1	Right PT planum temporale
0.01	2	-52 -48 6	1	Left MTG middle temporal gyrus						0.009	1	-42 -76 21	1	Left MOG middle occipital gyrus					0.0097	1	-12 42 15	1	Left ACgG anterior cingulate gyrus
0.01	1	-26 -96 9	1	Left SOG superior occipital gyrus						0.009	1	-40 -78 22	1	Left MOG middle occipital gyrus					0.0097	9	-39 16 -28	1	Left TMP temporal pole
0.01	1	-33 56 22	1	Left MFG middle frontal gyrus						0.009	1	-18 -69 22	1	Left PCu precuneus					0.0097	6	-48 -27 6	0.83	Left TTG transverse temporal gyrus
0.01	5	6 6 60	1	Right SMC supplementary motor cortex						0.009	1	-21 -66 24	1	Left PCu precuneus								0.17	Left PT planum temporale
0.01	1	33 -8 62	1	Right PrG precentral gyrus						0.009	1	-68 -16 27	1	Left PoG postcentral gyrus					0.0097	1	56 -15 -22	1	Right MTG middle temporal gyrus
0.01	3	-45 -54 -54	1	Left Cerebellum Exterior						0.009	1	-50 9 30	1	Left PrG precentral gyrus					0.0097	3	27 -9 -9	0.67	Right Cerebral White Matter
0.01	1	-28 0 -50	1	Left ITG inferior temporal gyrus						0.009	1	-4 44 32	1	Left MSFG superior frontal gyrus medial segment								0.33	Right Putamen
0.01	2	-39 -60 -45	1	Left Cerebellum Exterior						0.009	1	-34 -78 46	1	Left AnG angular gyrus					0.0098	1	60 -44 -18	1	Right ITG inferior temporal gyrus
0.01	1	27 -76 -40	1	Right Cerebellum Exterior						0.009	1	-12 -42 46	1	Left PCu precuneus					0.0098	2	-18 22 3	1	Left Caudate
0.01	1	-57 -9 -39	1	Left ITG inferior temporal gyrus						0.009	1	-6 50 46	1	Left SFG superior frontal gyrus					0.0098	3	51 -44 20	1	Right STG superior temporal gyrus
0.01	1	-54 -9 -36	1	Left ITG inferior temporal gyrus						0.009	2	30 -66 48	1	Right SPL superior parietal lobule					0.0098	1	40 -82 30	1	Right MOG middle occipital gyrus
0.01	1	51 20 -22	1	Right TMP temporal pole						0.009	1	32 -44 66	1	Right SPL superior parietal lobule					0.0098	1	-38 -8 48	1	Left PrG precentral gyrus
0.01	1	48 -76 -9	1	Right IOG inferior occipital gyrus						0.009	2	-21 -10 70	1	Left SFG superior frontal gyrus					0.0098	3	33 3 63	1	Right MFG middle frontal gyrus
0.01	1	45 54 -3	1	Right MFG middle frontal gyrus						0.0092	14	12 -30 40	0.71	Right PCgG posterior cingulate gyrus					0.0098	1	-48 10 -39	1	Left TMP temporal pole
0.01	1	26 9 9	1	Right Putamen									0.29	Right MCgG middle cingulate gyrus					0.0098	1	21 34 -21	1	Right MOrG medial orbital gyrus
0.01	1	-39 -78 12	1	Left MOG middle occipital gyrus						0.0093	47	9 9 6	1	Right Caudate					0.0098	1	-30 -69 -16	1	Left OFuG occipital fusiform gyrus
0.01	1	3 54 14	1	Right MSFG superior frontal gyrus medial segment						0.0094	34	34 -27 63	0.65	Right PrG precentral gyrus					0.0098	1	-39 2 -15	1	Left PIns posterior insula
0.01	1	48 32 18	1	Right TrIFG triangular part of the inferior frontal gyrus									0.35	Right PoG postcentral gyrus					0.0098	1	9 12 -4	1	Right Caudate
0.01	2	45 28 20	1	Right TrIFG triangular part of the inferior frontal gyrus						0.0096	17	-32 33 30	1	Left MFG middle frontal gyrus					0.0098	1	-46 28 -2	1	Left Cerebral White Matter
0.01	1	54 -20 21	1	Right CO central operculum						0.0097	31	12 3 15	1	Right Caudate					0.0098	1	-8 54 6	1	Left MSFG superior frontal gyrus medial segment
0.01	1	44 -80 24	1	Right MOG middle occipital gyrus						0.0098	2	21 -28 72	1	Right PoG postcentral gyrus					0.0098	1	-44 -66 12	1	Left MTG middle temporal gyrus
0.01	1	50 33 26	1	Right MFG middle frontal gyrus						0.0098	2	27 44 20	1	Right MFG middle frontal gyrus					0.0098	1	52 -40 18	1	Right STG superior temporal gyrus
0.01	1	8 26 32	1	Right ACgG anterior cingulate gyrus						0.0098	7	-21 32 -22	1	Left MOrG medial orbital gyrus					0.0098	1	10 42 20	1	Right MSFG superior frontal gyrus medial segment
0.01	1	6 -34 34	1	Right PCgG posterior cingulate gyrus						0.0099	8	38 39 12	0.88	Right MFG middle frontal gyrus					0.0098	1	-63 -40 24	1	Left PO parietal operculum
0.01	1	51 -44 36	1	Right SMG supramarginal gyrus									0.12	Right TrIFG triangular part of the inferior frontal gyrus					0.0098	1	3 50 32	1	Right MSFG superior frontal gyrus medial segment
0.01	1	-38 -63 44	1	Left AnG angular gyrus						0.0099	1	-50 3 21	1	Left PrG precentral gyrus					0.0098	1	21 57 32	1	Right SFG superior frontal gyrus
0.01	1	3 39 48	1	Right MSFG superior frontal gyrus medial segment						0.0099	1	15 -28 75	1	Right PrG precentral gyrus					0.0098	1	-3 -87 33	1	Left Cun cuneus
0.01	1	-21 -69 51	1	Left SPL superior parietal lobule						0.01	1	0 -46 -26	1	Cerebellar Vermal Lobules I-V					0.0098	1	-39 -78 34	1	Left MOG middle occipital gyrus
0.01	1	8 30 60	1	Right SFG superior frontal gyrus						0.01	1	-8 3 39	1	Left MCgG middle cingulate gyrus					0.0098	1	-45 24 42	1	Left MFG middle frontal gyrus
0.01	1	27 -42 62	1	Right SPL superior parietal lobule						0.01	1	12 -24 39	1	Right MCgG middle cingulate gyrus					0.0098	1	48 18 45	1	Right MFG middle frontal gyrus
0.01	1	26 -62 68	1	Right SPL superior parietal lobule						0.01	1	27 48 18	1	Right MFG middle frontal gyrus					0.0098	2	28 26 52	1	Right MFG middle frontal gyrus
0.01	1	27 -2 68	1	Right SFG superior frontal gyrus						0.01	1	16 -27 74	1	Right PrG precentral gyrus					0.0098	1	4 -22 60	1	Right MPrG precentral gyrus medial segment
										0.01	2	24 48 18	1	Right SFG superior frontal gyrus					0.0098	1	-34 -38 63	1	Left PoG postcentral gyrus
										0.01	1	-2 -45 -24	1	Cerebellar Vermal Lobules I-V					0.0098	1	-32 2 63	1	Left MFG middle frontal gyrus
																			0.0098	1	28 -8 66	1	Right SFG superior frontal gyrus
																			0.0099	2	-6 56 24	1	Left MSFG superior frontal gyrus medial segment
																			0.0099	1	-14 44 14	1	Left Cerebral White Matter

## Sheet: Figure_6B
GLM voxel-wise analysis in endometriosis (n=1)									GLM voxel-wise analysis in oral contraceptives (n=1)									GLM voxel-wise analysis in typical cycle (n=1)								GLM voxel-wise analysis in 28andMe (typical) cycle (n=1)
______________________________________________________									______________________________________________________									______________________________________________________								______________________________________________________
Positive associations with Estradiol									Positive associations with Estradiol									Positive associations with Progesterone/Estradiol Ratio								Positive associations with Progesterone/Estradiol Ratio
p-value	Cluster-Size	xyz [mm]	Overlap of atlas region						p-value	Cluster-Size	xyz [mm]	Overlap of atlas region						p-value	Cluster-Size	xyz [mm]	Overlap of atlas region					p-value	Cluster-Size	xyz [mm]	Overlap of atlas region
0.00038	2496	10 70 -3	0.27	Right FRP frontal pole					2.5e-05	8296	-52 3 -24	0.17	Left MTG middle temporal gyrus					0.00053	7114	14 -68 32	0.16	Right PCu precuneus				0.00006	54867	36 -92 2	0.06	Left Cerebellum Exterior
			0.21	Right MFG middle frontal gyrus								0.12	Left STG superior temporal gyrus								0.11	Left PCu precuneus							0.05	Left PCu precuneus
			0.13	Right MSFG superior frontal gyrus medial segment								0.11	Left MFG middle frontal gyrus								0.09	Left Cun cuneus							0.04	Right PCu precuneus
			0.11	Right SFG superior frontal gyrus								0.09	Left CO central operculum								0.08	Left Cerebellum Exterior							0.04	Right Cerebellum Exterior
			0.08	Right AOrG anterior orbital gyrus								0.06	Left TrIFG triangular part of the inferior frontal gyrus								0.07	Right Cun cuneus							0.04	Left MFG middle frontal gyrus
			0.07	Right MOrG medial orbital gyrus								0.05	Left FO frontal operculum								0.07	Right SOG superior occipital gyrus							0.03	Right SPL superior parietal lobule
			0.05	Right LOrG lateral orbital gyrus								0.05	Left TMP temporal pole								0.06	Left AnG angular gyrus							0.03	Right AnG angular gyrus
			0.03	Right ACgG anterior cingulate gyrus								0.04	Left PO parietal operculum								0.05	Left MOG middle occipital gyrus							0.03	Left SPL superior parietal lobule
			0.03	Right MFC medial frontal cortex								0.04	Left AIns anterior insula								0.04	Left SOG superior occipital gyrus							0.02	Cerebellar Vermal Lobules I-V
			0.01	Right TrIFG triangular part of the inferior frontal gyrus								0.04	Left OpIFG opercular part of the inferior frontal gyrus								0.04	Left ITG inferior temporal gyrus							0.02	Left SFG superior frontal gyrus
			0.01	Right POrG posterior orbital gyrus								0.03	Left OrIFG orbital part of the inferior frontal gyrus								0.03	Right SPL superior parietal lobule							0.02	Right ITG inferior temporal gyrus
0.0007	957	-26 -26 64	0.54	Left PrG precentral gyrus								0.03	Left ITG inferior temporal gyrus								0.03	Left MTG middle temporal gyrus							0.02	Right MFG middle frontal gyrus
			0.23	Left PoG postcentral gyrus								0.03	Left LOrG lateral orbital gyrus								0.03	Right MOG middle occipital gyrus							0.02	Right SMC supplementary motor cortex
			0.21	Left SFG superior frontal gyrus								0.02	Left SMG supramarginal gyrus								0.03	Left Calc calcarine cortex							0.02	Right IOG inferior occipital gyrus
			0.02	Left MFG middle frontal gyrus								0.02	Left TTG transverse temporal gyrus								0.02	Left SPL superior parietal lobule							0.02	Right SMG supramarginal gyrus
0.0014	427	26 -24 62	0.79	Right PrG precentral gyrus								0.02	Left PP planum polare								0.02	Right AnG angular gyrus							0.02	Right LiG lingual gyrus
			0.21	Right PoG postcentral gyrus								0.02	Left PrG precentral gyrus								0.02	Left IOG inferior occipital gyrus							0.02	Left AnG angular gyrus
0.0023	2360	-26 -75 46	0.38	Left SPL superior parietal lobule								0.01	Left SFG superior frontal gyrus								0.02	Left PCgG posterior cingulate gyrus							0.02	Right MTG middle temporal gyrus
			0.16	Right PCu precuneus								0.01	Left PT planum temporale								0.01	Left FuG fusiform gyrus							0.02	Left SMC supplementary motor cortex
			0.12	Right SPL superior parietal lobule								0.01	Left PoG postcentral gyrus					0.00097	492	-3 -20 8	0.53	Left Thalamus Proper							0.02	Left Calc calcarine cortex
			0.11	Left AnG angular gyrus								0.01	Left POrG posterior orbital gyrus								0.31	Right Thalamus Proper							0.02	Right SFG superior frontal gyrus
			0.1	Left PCu precuneus					0.001	1124	-8 48 3	0.27	Left MSFG superior frontal gyrus medial segment								0.05	CSF							0.02	Left LiG lingual gyrus
			0.09	Left PoG postcentral gyrus								0.21	Left MFC medial frontal cortex								0.05	Left Hippocampus							0.01	Left SMG supramarginal gyrus
			0.02	Left SOG superior occipital gyrus								0.19	Right MFC medial frontal cortex								0.04	Left Cerebral White Matter							0.01	Left Cun cuneus
			0.02	Left MOG middle occipital gyrus								0.14	Right MSFG superior frontal gyrus medial segment								0.02	Right Cerebral White Matter							0.01	Left TMP temporal pole
0.0026	1621	2 -33 69	0.14	Right MPrG precentral gyrus medial segment								0.12	Right ACgG anterior cingulate gyrus					0.0023	168	-16 -12 -24	0.46	Left Ent entorhinal area							0.01	Right Cun cuneus
			0.13	Left SMC supplementary motor cortex								0.06	Left ACgG anterior cingulate gyrus								0.45	Left PHG parahippocampal gyrus							0.01	Right FuG fusiform gyrus
			0.12	Right PCu precuneus					0.0013	3361	54 4 -22	0.38	Right STG superior temporal gyrus								0.09	Left Hippocampus							0.01	Right Calc calcarine cortex
			0.11	Left PCu precuneus								0.34	Right MTG middle temporal gyrus					0.003	300	57 -6 36	0.55	Right PrG precentral gyrus							0.01	Left FuG fusiform gyrus
			0.11	Left MPrG precentral gyrus medial segment								0.15	Right AnG angular gyrus								0.45	Right PoG postcentral gyrus							0.01	Left MTG middle temporal gyrus
			0.1	Right SMC supplementary motor cortex								0.05	Right TMP temporal pole					0.0043	60	40 3 34	0.5	Right MFG middle frontal gyrus							0.01	Right PoG postcentral gyrus
			0.07	Left PCgG posterior cingulate gyrus								0.03	Right SMG supramarginal gyrus								0.5	Right PrG precentral gyrus							0.01	Left IOG inferior occipital gyrus
			0.06	Right MPoG postcentral gyrus medial segment								0.02	Right SPL superior parietal lobule					0.0044	232	46 20 3	0.75	Right FO frontal operculum				0.0027	237	-64 -24 -27	0.71	Left ITG inferior temporal gyrus
			0.04	Left MCgG middle cingulate gyrus					0.0013	3681	6 -51 26	0.28	Right PCu precuneus								0.12	Right OrIFG orbital part of the inferior frontal gyrus							0.29	Left MTG middle temporal gyrus
			0.03	Right PCgG posterior cingulate gyrus								0.12	Left PCu precuneus								0.09	Right AIns anterior insula				0.0039	3	-26 0 69	1	Left SFG superior frontal gyrus
			0.03	Right MCgG middle cingulate gyrus								0.11	Right PCgG posterior cingulate gyrus								0.03	Right OpIFG opercular part of the inferior frontal gyrus				0.0062	1	44 -3 58	1	Right PrG precentral gyrus
			0.03	Right PoG postcentral gyrus								0.1	Left Cerebellum Exterior					0.0053	58	-18 -4 -14	0.69	Left Cerebral White Matter				0.0062	52	-58 -21 22	0.5	Left PoG postcentral gyrus
			0.02	Left MPoG postcentral gyrus medial segment								0.09	Right Calc calcarine cortex								0.28	Left Amygdala							0.31	Left CO central operculum
0.003	2169	-34 33 -15	0.16	Left MFG middle frontal gyrus								0.07	Right Cun cuneus								0.02	Left Basal Forebrain							0.12	Left PO parietal operculum
			0.13	Left TrIFG triangular part of the inferior frontal gyrus								0.06	Right LiG lingual gyrus								0.02	Left Ent entorhinal area							0.06	Left Cerebral White Matter
			0.12	Left STG superior temporal gyrus								0.05	Left PCgG posterior cingulate gyrus					0.0055	80	-26 2 -2	0.99	Left Putamen							0.02	Left SMG supramarginal gyrus
			0.11	Left LOrG lateral orbital gyrus								0.04	Left LiG lingual gyrus								0.01	Left Pallidum				0.0063	2	-28 -69 60	1	Left SPL superior parietal lobule
			0.09	Left POrG posterior orbital gyrus								0.04	Right MCgG middle cingulate gyrus					0.0066	14	-6 -51 56	1	Left PCu precuneus				0.0063	1	-39 16 30	1	Left MFG middle frontal gyrus
			0.06	Left PrG precentral gyrus								0.02	Left MCgG middle cingulate gyrus					0.0069	54	60 -20 26	0.5	Right PoG postcentral gyrus				0.0065	590	60 9 30	0.43	Right PrG precentral gyrus
			0.06	Left OpIFG opercular part of the inferior frontal gyrus					0.0026	1169	-36 -44 -21	0.52	Left FuG fusiform gyrus								0.48	Right SMG supramarginal gyrus							0.38	Right MFG middle frontal gyrus
			0.06	Left AOrG anterior orbital gyrus								0.27	Left ITG inferior temporal gyrus								0.02	Right Cerebral White Matter							0.18	Right OpIFG opercular part of the inferior frontal gyrus
			0.05	Left OrIFG orbital part of the inferior frontal gyrus								0.16	Left PHG parahippocampal gyrus					0.0069	26	-12 4 15	1	Left Caudate				0.0069	65	18 64 -16	0.51	Right FRP frontal pole
			0.04	Left TMP temporal pole								0.03	Left LiG lingual gyrus					0.007	89	-3 9 -8	0.62	Left Cerebral White Matter							0.42	Right MOrG medial orbital gyrus
			0.04	Left MTG middle temporal gyrus								0.02	Left Cerebellum Exterior								0.18	Right SCA subcallosal area							0.08	Right AOrG anterior orbital gyrus
			0.03	Left CO central operculum					0.0044	134	-42 24 42	1	Left MFG middle frontal gyrus								0.1	Left SCA subcallosal area				0.0072	2	-66 -32 33	1	Left SMG supramarginal gyrus
			0.03	Left MOrG medial orbital gyrus					0.005	351	-46 -48 14	0.35	Left AnG angular gyrus								0.09	Right Cerebral White Matter				0.0072	1	22 45 45	1	Right SFG superior frontal gyrus
			0.01	Left PP planum polare								0.28	Left STG superior temporal gyrus								0.01	Left Accumbens Area				0.0075	238	57 24 18	0.74	Right OpIFG opercular part of the inferior frontal gyrus
0.0033	604	50 14 39	0.57	Right MFG middle frontal gyrus								0.25	Left SMG supramarginal gyrus					0.007	48	-36 -94 0	1	Left IOG inferior occipital gyrus							0.24	Right TrIFG triangular part of the inferior frontal gyrus
			0.26	Right PrG precentral gyrus								0.1	Left MTG middle temporal gyrus					0.0074	90	-18 -86 -20	0.48	Left Cerebellum Exterior							0.03	Right FO frontal operculum
			0.17	Right OpIFG opercular part of the inferior frontal gyrus								0.02	Left Cerebral White Matter								0.41	Left OFuG occipital fusiform gyrus				0.0077	3	-64 -12 -27	1	Left MTG middle temporal gyrus
0.0046	206	36 -36 44	0.38	Right SMG supramarginal gyrus					0.0059	772	45 -24 12	0.3	Right CO central operculum								0.11	Left LiG lingual gyrus				0.0081	3	-62 -3 -8	1	Left STG superior temporal gyrus
			0.37	Right SPL superior parietal lobule								0.24	Right TTG transverse temporal gyrus					0.0075	50	40 -39 52	0.88	Right SPL superior parietal lobule				0.0081	19	-45 -84 21	1	Left MOG middle occipital gyrus
			0.24	Right PoG postcentral gyrus								0.23	Right PO parietal operculum								0.12	Right SMG supramarginal gyrus				0.0081	1	-34 40 40	1	Left MFG middle frontal gyrus
0.0048	554	-27 30 44	0.56	Left SFG superior frontal gyrus								0.1	Right PT planum temporale					0.0077	54	40 -8 -4	0.94	Right PIns posterior insula				0.0081	2	-46 -3 -38	1	Left ITG inferior temporal gyrus
			0.44	Left MFG middle frontal gyrus								0.08	Right PIns posterior insula								0.04	Right AIns anterior insula				0.0081	1	-48 10 -14	1	Left TMP temporal pole
0.0059	256	-48 34 26	0.99	Left MFG middle frontal gyrus								0.02	Right PP planum polare								0.02	Right Cerebral White Matter				0.0081	1	-50 -81 12	1	Left MOG middle occipital gyrus
			0.01	Left Cerebral White Matter								0.01	Right STG superior temporal gyrus					0.0079	35	-16 -33 10	0.69	Left Thalamus Proper				0.0081	1	-45 -60 30	1	Left AnG angular gyrus
0.006	295	-4 60 3	0.85	Left MSFG superior frontal gyrus medial segment					0.0072	243	24 -40 -9	0.49	Right LiG lingual gyrus								0.31	Left Cerebral White Matter				0.0081	1	-24 -3 72	1	Left SFG superior frontal gyrus
			0.09	Left MFC medial frontal cortex								0.22	Right FuG fusiform gyrus					0.0079	1	-10 -66 22	1	Left PCu precuneus				0.0083	16	6 51 -22	0.69	Right GRe gyrus rectus
			0.04	Left FRP frontal pole								0.13	Right PHG parahippocampal gyrus					0.008	238	54 -24 16	0.72	Right CO central operculum							0.31	Right MOrG medial orbital gyrus
			0.01	Left ACgG anterior cingulate gyrus								0.09	Right Cerebral White Matter								0.13	Right PO parietal operculum				0.0086	3	36 10 -12	1	Right AIns anterior insula
0.0066	163	-30 54 3	0.85	Left MFG middle frontal gyrus								0.07	Right Hippocampus								0.06	Right PIns posterior insula				0.0091	24	-36 -9 16	0.88	Left CO central operculum
			0.15	Left SFG superior frontal gyrus					0.0079	95	-39 20 -26	0.68	Left TMP temporal pole								0.05	Right TTG transverse temporal gyrus							0.12	Left PIns posterior insula
0.0069	201	-51 16 40	0.79	Left MFG middle frontal gyrus								0.32	Left POrG posterior orbital gyrus								0.03	Right PT planum temporale				0.0091	19	-62 -54 -15	1	Left ITG inferior temporal gyrus
			0.21	Left PrG precentral gyrus					0.0079	261	20 -57 -21	0.86	Right Cerebellum Exterior					0.0081	1	-45 -87 0	1	Left IOG inferior occipital gyrus				0.0092	10	-58 0 12	1	Left PrG precentral gyrus
0.0071	486	8 46 33	0.56	Right MSFG superior frontal gyrus medial segment								0.13	Right LiG lingual gyrus					0.0084	42	36 -72 -18	0.88	Right OFuG occipital fusiform gyrus				0.0092	19	39 -4 16	0.95	Right CO central operculum
			0.31	Left MSFG superior frontal gyrus medial segment								0.01	Right FuG fusiform gyrus								0.12	Right Cerebellum Exterior							0.05	Right AIns anterior insula
			0.12	Right ACgG anterior cingulate gyrus					0.0082	123	6 -96 4	0.45	Right Calc calcarine cortex					0.0084	1	-44 -66 14	1	Left AnG angular gyrus				0.0092	2	-22 24 -18	0.5	Left MOrG medial orbital gyrus
			0.01	Left ACgG anterior cingulate gyrus								0.2	Left Cun cuneus					0.0084	1	-60 -60 26	1	Left AnG angular gyrus							0.5	Left POrG posterior orbital gyrus
0.0075	2	6 -34 75	1	Right PrG precentral gyrus								0.14	Right OCP occipital pole					0.0085	47	-4 22 -18	0.51	Left MFC medial frontal cortex				0.0092	2	26 64 -15	0.5	Right AOrG anterior orbital gyrus
0.0077	139	34 -76 38	0.45	Right SOG superior occipital gyrus								0.13	Right Cun cuneus								0.4	Right MFC medial frontal cortex							0.5	Right FRP frontal pole
			0.37	Right MOG middle occipital gyrus								0.08	Left OCP occipital pole								0.06	Left ACgG anterior cingulate gyrus				0.0092	1	-20 27 -24	1	Left MOrG medial orbital gyrus
			0.09	Right AnG angular gyrus					0.0084	171	0 -87 20	0.65	Left Cun cuneus								0.02	Left SCA subcallosal area				0.0092	1	26 -81 -20	1	Right Cerebellum Exterior
			0.09	Right SPL superior parietal lobule								0.35	Right Cun cuneus					0.0088	31	28 -57 -8	0.81	Right LiG lingual gyrus				0.0092	1	42 -50 -15	1	Right FuG fusiform gyrus
0.0077	231	26 54 30	0.67	Right SFG superior frontal gyrus					0.0087	22	-18 18 12	0.86	Left Caudate								0.19	Right FuG fusiform gyrus				0.0092	1	-15 22 2	1	Left Caudate
			0.33	Right MFG middle frontal gyrus								0.14	Left Cerebral White Matter					0.0089	2	-42 -69 20	1	Left AnG angular gyrus				0.0092	1	-9 -48 4	1	Left PCgG posterior cingulate gyrus
0.0077	2	-10 -48 57	1	Left PCu precuneus					0.0087	2	-62 -56 33	1	Left SMG supramarginal gyrus					0.009	6	-34 -33 20	1	Left PO parietal operculum				0.0092	1	64 -39 33	1	Right SMG supramarginal gyrus
0.0078	1	48 38 27	1	Right MFG middle frontal gyrus					0.0087	1	-52 -15 -12	1	Left MTG middle temporal gyrus					0.009	1	-22 -69 40	1	Left SPL superior parietal lobule				0.0092	1	-27 21 50	1	Left MFG middle frontal gyrus
0.0078	63	6 6 51	0.98	Right SMC supplementary motor cortex					0.0087	2	-56 -63 10	1	Left MTG middle temporal gyrus					0.0091	2	54 -16 33	1	Right PoG postcentral gyrus				0.0092	1	-44 12 54	1	Left MFG middle frontal gyrus
			0.02	Right MCgG middle cingulate gyrus					0.0087	1	-58 -38 34	1	Left SMG supramarginal gyrus					0.0092	5	4 30 15	1	Right ACgG anterior cingulate gyrus				0.0093	14	-57 -48 -12	0.64	Left ITG inferior temporal gyrus
0.008	1	-18 -40 78	1	Left PoG postcentral gyrus					0.0088	20	39 22 -21	0.55	Right POrG posterior orbital gyrus					0.0092	10	-40 -16 3	1	Left PIns posterior insula							0.36	Left MTG middle temporal gyrus
0.0081	2	-20 -75 52	1	Left SPL superior parietal lobule								0.45	Right TMP temporal pole					0.0092	8	-26 -14 -14	0.75	Left Cerebral White Matter				0.0094	24	-3 34 0	1	Left ACgG anterior cingulate gyrus
0.0081	65	30 -57 54	1	Right SPL superior parietal lobule					0.0088	1	-3 -48 36	1	Left PCgG posterior cingulate gyrus								0.12	Left Hippocampus				0.0094	2	-44 -3 15	1	Left CO central operculum
0.0082	1	-26 0 68	1	Left SFG superior frontal gyrus					0.0088	25	-50 -3 -39	0.56	Left ITG inferior temporal gyrus								0.12	Left Inf Lat Vent				0.0095	91	44 26 -16	0.33	Right TMP temporal pole
0.0083	7	3 -2 40	1	Right MCgG middle cingulate gyrus								0.44	Left MTG middle temporal gyrus					0.0098	1	42 -40 57	1	Right SPL superior parietal lobule							0.3	Right POrG posterior orbital gyrus
0.0085	45	-50 -46 48	0.91	Left SMG supramarginal gyrus					0.0091	22	-30 -6 -2	1	Left Putamen					0.0099	1	-22 -9 -10	1	Left Cerebral White Matter							0.2	Right LOrG lateral orbital gyrus
			0.09	Left SPL superior parietal lobule					0.0091	35	68 -22 28	0.91	Right SMG supramarginal gyrus																0.18	Right OrIFG orbital part of the inferior frontal gyrus
0.0085	1	6 46 8	1	Right ACgG anterior cingulate gyrus								0.06	Right PoG postcentral gyrus													0.0095	6	-45 -15 20	1	Left CO central operculum
0.0085	1	-40 56 -9	1	Left LOrG lateral orbital gyrus								0.03	Right PO parietal operculum					______________________________________________________								0.0098	8	40 21 -28	1	Right TMP temporal pole
0.0091	26	54 34 -4	1	Right TrIFG triangular part of the inferior frontal gyrus					0.0091	1	69 -36 10	1	Right STG superior temporal gyrus					Positive associations with Progesterone
0.0091	3	12 -30 48	1	Right MPrG precentral gyrus medial segment					0.0092	14	-22 16 2	0.71	Left Putamen					p-value	Cluster-Size	xyz [mm]	Overlap of atlas region
0.0091	4	-9 -50 62	1	Left PCu precuneus								0.29	Left Cerebral White Matter					0.00076	3236	0 -78 24	0.22	Left Cun cuneus
0.0091	1	-44 -20 44	1	Left PoG postcentral gyrus					0.0097	1	26 -32 -22	1	Right PHG parahippocampal gyrus								0.16	Right Cun cuneus				______________________________________________________
0.0092	28	-18 64 21	0.96	Left SFG superior frontal gyrus					0.0098	8	-6 -96 2	1	Left Calc calcarine cortex								0.15	Right PCu precuneus				Negative associations with Progesterone/Estradiol Ratio
			0.04	Left FRP frontal pole					0.0098	10	68 -45 -6	1	Right MTG middle temporal gyrus								0.13	Left PCu precuneus				p-value	Cluster-Size	xyz [mm]	Overlap of atlas region
0.0092	2	6 -8 68	1	Right SMC supplementary motor cortex					0.0098	8	63 -52 9	1	Right MTG middle temporal gyrus								0.09	Left Calc calcarine cortex				0.004	425	4 42 -26	0.56	Right GRe gyrus rectus
0.0092	1	-3 -36 48	1	Left PCgG posterior cingulate gyrus					0.0099	1	6 42 15	1	Right ACgG anterior cingulate gyrus								0.08	Left SOG superior occipital gyrus							0.32	Left GRe gyrus rectus
0.0092	1	-46 9 26	1	Left OpIFG opercular part of the inferior frontal gyrus					0.0099	3	57 0 3	1	Right CO central operculum								0.06	Left MOG middle occipital gyrus							0.08	Right MOrG medial orbital gyrus
0.0093	1	-54 4 -16	1	Left TMP temporal pole																	0.05	Left SPL superior parietal lobule							0.04	Left MOrG medial orbital gyrus
0.0093	1	-45 10 27	1	Left OpIFG opercular part of the inferior frontal gyrus																	0.03	Left LiG lingual gyrus				0.0012	239	15 -86 -45	1	Right Cerebellum Exterior
0.0093	3	8 45 -15	1	Right MFC medial frontal cortex					______________________________________________________												0.02	Left AnG angular gyrus				0.0011	529	-32 -63 -26	1	Left Cerebellum Exterior
0.0093	3	8 50 -14	1	Right MFC medial frontal cortex					Negative associations with Progesterone/Estradiol Ratio									0.00079	484	-4 -22 9	0.52	Left Thalamus Proper
0.0093	2	-21 -68 8	1	Left Calc calcarine cortex					p-value	Cluster-Size	xyz [mm]	Overlap of atlas region									0.27	Right Thalamus Proper
0.0093	1	42 42 6	1	Right TrIFG triangular part of the inferior frontal gyrus					0.0015	8157	-68 -45 -8	0.13	Left MTG middle temporal gyrus								0.08	Left Cerebral White Matter				______________________________________________________
0.0093	1	3 54 14	1	Right MSFG superior frontal gyrus medial segment								0.11	Left STG superior temporal gyrus								0.06	CSF				Positive associations with Progesterone
0.0094	1	50 28 33	1	Right MFG middle frontal gyrus								0.09	Left FuG fusiform gyrus								0.05	Left Hippocampus				p-value	Cluster-Size	xyz [mm]	Overlap of atlas region
0.0094	30	-16 69 6	1	Left FRP frontal pole								0.07	Left ITG inferior temporal gyrus								0.02	Right Cerebral White Matter				0.00005	38484	-14 -66 6	0.08	Left Cerebellum Exterior
0.0097	1	30 -70 46	1	Right SPL superior parietal lobule								0.07	Left CO central operculum					0.0014	1048	21 -90 22	0.47	Right SOG superior occipital gyrus							0.06	Left PCu precuneus
0.0098	6	58 10 14	0.67	Right PrG precentral gyrus								0.06	Left Cerebellum Exterior								0.19	Right SPL superior parietal lobule							0.05	Right PCu precuneus
			0.33	Right OpIFG opercular part of the inferior frontal gyrus								0.06	Left Putamen								0.19	Right MOG middle occipital gyrus							0.05	Right Cerebellum Exterior
0.0098	1	-57 -27 39	1	Left SMG supramarginal gyrus								0.05	Left TrIFG triangular part of the inferior frontal gyrus								0.15	Right AnG angular gyrus							0.03	Right AnG angular gyrus
0.0098	1	-58 -26 40	1	Left PoG postcentral gyrus								0.05	Left FO frontal operculum					0.0017	992	-51 -63 -27	0.56	Left Cerebellum Exterior							0.03	Cerebellar Vermal Lobules I-V
0.0098	3	39 -40 58	1	Right SPL superior parietal lobule								0.04	Left PO parietal operculum								0.23	Left ITG inferior temporal gyrus							0.03	Left SPL superior parietal lobule
0.0098	4	-4 52 -18	1	Left GRe gyrus rectus								0.04	Left AIns anterior insula								0.07	Left FuG fusiform gyrus							0.03	Right IOG inferior occipital gyrus
0.0098	1	57 9 16	1	Right PrG precentral gyrus								0.03	Left TMP temporal pole								0.07	Left OFuG occipital fusiform gyrus							0.03	Right ITG inferior temporal gyrus
0.0099	2	-56 -26 42	1	Left PoG postcentral gyrus								0.03	Left MFG middle frontal gyrus								0.05	Left IOG inferior occipital gyrus							0.03	Right SMC supplementary motor cortex
0.0099	3	68 -26 -4	1	Right MTG middle temporal gyrus								0.02	Left TTG transverse temporal gyrus								0.02	Left LiG lingual gyrus							0.03	Left MFG middle frontal gyrus
0.0099	1	-3 45 18	1	Left ACgG anterior cingulate gyrus								0.02	Left PHG parahippocampal gyrus					0.0034	903	4 -62 45	0.53	Right PCu precuneus							0.02	Right SMG supramarginal gyrus
0.0099	2	-10 -16 76	0.5	Left PrG precentral gyrus								0.02	Left SMG supramarginal gyrus								0.33	Left PCu precuneus							0.02	Right SPL superior parietal lobule
			0.5	Left SFG superior frontal gyrus								0.02	Left LiG lingual gyrus								0.12	Left PCgG posterior cingulate gyrus							0.02	Right LiG lingual gyrus
0.0099	2	3 27 40	1	Right MSFG superior frontal gyrus medial segment								0.02	Left PP planum polare					0.0037	73	40 3 34	0.55	Right PrG precentral gyrus							0.02	Left Calc calcarine cortex
0.0099	1	-21 27 -24	1	Left MOrG medial orbital gyrus								0.02	Left PT planum temporale								0.45	Right MFG middle frontal gyrus							0.02	Left SFG superior frontal gyrus
0.0099	4	-24 27 -22	1	Left MOrG medial orbital gyrus								0.01	Left Cerebral White Matter					0.0045	244	57 -6 36	0.51	Right PoG postcentral gyrus							0.02	Right Cun cuneus
0.0099	1	69 -26 2	1	Right STG superior temporal gyrus								0.01	Left OpIFG opercular part of the inferior frontal gyrus								0.49	Right PrG precentral gyrus							0.02	Left Cun cuneus
0.01	1	-40 10 33	1	Left MFG middle frontal gyrus								0.01	Left OrIFG orbital part of the inferior frontal gyrus					0.0051	36	-18 -4 -12	0.75	Left Cerebral White Matter							0.02	Right FuG fusiform gyrus
0.01	2	2 12 39	1	Right MCgG middle cingulate gyrus					0.01	2	-68 -40 18	1	Left STG superior temporal gyrus								0.25	Left Amygdala							0.02	Right Calc calcarine cortex
									0.01	1	-40 -32 12	1	Left TTG transverse temporal gyrus					0.0054	180	46 18 2	0.79	Right FO frontal operculum							0.02	Left LiG lingual gyrus
									0.01	1	-50 18 8	1	Left OpIFG opercular part of the inferior frontal gyrus								0.16	Right OrIFG orbital part of the inferior frontal gyrus							0.02	Right MTG middle temporal gyrus
______________________________________________________									0.01	1	4 -36 27	1	Right PCgG posterior cingulate gyrus								0.04	Right AIns anterior insula							0.02	Left SMC supplementary motor cortex
Positive associations with Progesterone/Estradiol Ratio									0.01	1	34 -38 -24	1	Right FuG fusiform gyrus					0.0055	98	33 -75 -20	0.7	Right OFuG occipital fusiform gyrus							0.01	Right PoG postcentral gyrus
p-value	Cluster-Size	xyz [mm]	Overlap of atlas region						0.01	1	-3 -42 42	1	Left PCu precuneus								0.3	Right Cerebellum Exterior							0.01	Right Hippocampus
0.0037	38	28 -8 -44	1	Right FuG fusiform gyrus					0.01	1	-2 -92 21	1	Left Cun cuneus					0.0057	89	44 44 -2	0.49	Right TrIFG triangular part of the inferior frontal gyrus							0.01	Left MOrG medial orbital gyrus
									0.01	1	64 -16 20	1	Right PoG postcentral gyrus					0.0075	235	54 -16 14	0.69	Right CO central operculum							0.01	Left AnG angular gyrus
______________________________________________________									0.01	2	38 -92 -4	1	Right IOG inferior occipital gyrus								0.14	Right PIns posterior insula				0.00099	1515	-34 18 -42	0.4	Left TMP temporal pole
Positive associations with Progesterone																					0.11	Right PO parietal operculum							0.15	Left FuG fusiform gyrus
p-value	Cluster-Size	xyz [mm]	Overlap of atlas region																		0.04	Right TTG transverse temporal gyrus							0.1	Left ITG inferior temporal gyrus
0.0036	66	28 -8 -45	1	Right FuG fusiform gyrus																	0.02	Right PT planum temporale							0.09	Left MTG middle temporal gyrus
0.0036	48	27 64 -12	0.5	Right AOrG anterior orbital gyrus														0.0079	28	-64 -56 3	1	Left MTG middle temporal gyrus							0.09	Left Ent entorhinal area
			0.5	Right FRP frontal pole														0.0083	43	40 -8 -4	0.95	Right PIns posterior insula							0.07	Left PHG parahippocampal gyrus
0.0092	13	-34 57 18	1	Left MFG middle frontal gyrus																	0.02	Right Cerebral White Matter							0.05	Left Cerebral White Matter
0.0098	4	-38 57 12	1	Left MFG middle frontal gyrus																	0.02	Right AIns anterior insula							0.03	Left Hippocampus
																		0.0088	16	42 -62 3	0.75	Right IOG inferior occipital gyrus							0.02	Left Amygdala
																					0.19	Right MTG middle temporal gyrus				0.0019	164	-63 -27 -27	0.73	Left ITG inferior temporal gyrus
																					0.06	Right Cerebral White Matter							0.27	Left MTG middle temporal gyrus
																		0.0089	7	-12 4 15	1	Left Caudate							0.01	Left PP planum polare
																		0.0094	23	-3 -20 51	1	Left MPrG precentral gyrus medial segment							0.01	Left FO frontal operculum
																		0.0096	2	-8 -50 58	1	Left PCu precuneus				0.0044	624	-57 -44 34	0.59	Left SMG supramarginal gyrus
																		0.0097	1	44 50 -6	1	Right MFG middle frontal gyrus							0.24	Left AnG angular gyrus
																		0.0097	6	-58 -57 10	1	Left MTG middle temporal gyrus							0.13	Left STG superior temporal gyrus
																		0.0098	1	-14 0 20	1	Left Caudate							0.02	Left PO parietal operculum
																		0.0098	6	6 -48 58	1	Right PCu precuneus							0.01	Left Cerebral White Matter
																		0.0099	2	-26 -12 -14	0.5	Left Cerebral White Matter				0.0053	2	-15 -9 76	1	Left SFG superior frontal gyrus
																					0.5	Left Inf Lat Vent				0.0061	235	-45 -78 32	0.8	Left AnG angular gyrus
																		0.0099	1	-22 -9 -10	1	Left Cerebral White Matter							0.16	Left MOG middle occipital gyrus
																		0.01	1	-60 -60 10	1	Left MTG middle temporal gyrus							0.04	Left Cerebral White Matter
																										0.0062	157	34 50 -14	0.52	Right LOrG lateral orbital gyrus
																													0.46	Right AOrG anterior orbital gyrus
																													0.01	Right MOrG medial orbital gyrus
																										0.0065	465	34 36 44	0.77	Right MFG middle frontal gyrus
																													0.23	Right SFG superior frontal gyrus
																										0.0065	2	-28 -69 60	1	Left SPL superior parietal lobule
																										0.007	264	39 0 51	0.69	Right MFG middle frontal gyrus
																													0.21	Right PrG precentral gyrus
																													0.1	Right SFG superior frontal gyrus
																										0.0071	1	-39 -84 34	1	Left MOG middle occipital gyrus
																										0.0071	27	-58 -21 22	0.59	Left PoG postcentral gyrus
																													0.22	Left CO central operculum
																													0.11	Left PO parietal operculum
																													0.07	Left Cerebral White Matter
																										0.0072	2	-38 -82 36	1	Left MOG middle occipital gyrus
																										0.0074	1	-45 -86 -8	1	Left IOG inferior occipital gyrus
																										0.0074	1	-42 -86 24	1	Left MOG middle occipital gyrus
																										0.0074	1	6 -80 26	1	Right Cun cuneus
																										0.0076	7	36 10 -12	0.71	Right AIns anterior insula
																													0.29	Right PIns posterior insula
																										0.0081	120	-57 -14 -14	0.92	Left MTG middle temporal gyrus
																													0.08	Left STG superior temporal gyrus
																										0.0081	17	-24 -66 34	1	Left SPL superior parietal lobule
																										0.0082	28	-16 64 14	0.64	Left SFG superior frontal gyrus
																													0.36	Left FRP frontal pole
																										0.0082	36	57 -33 -3	0.97	Right MTG middle temporal gyrus
																													0.03	Right STG superior temporal gyrus
																										0.0083	2	-24 4 69	1	Left SFG superior frontal gyrus
																										0.0083	3	-42 -87 -12	1	Left IOG inferior occipital gyrus
																										0.0083	1	-33 32 50	1	Left MFG middle frontal gyrus
																										0.0084	3	-22 -10 70	0.67	Left SFG superior frontal gyrus
																													0.33	Left PrG precentral gyrus
																										0.0084	2	20 -4 -24	0.5	Right Amygdala
																													0.5	Right Hippocampus
																										0.0084	1	15 -87 -9	1	Right LiG lingual gyrus
																										0.0084	1	32 -44 66	1	Right SPL superior parietal lobule
																										0.0087	8	-54 -15 -28	1	Left ITG inferior temporal gyrus
																										0.0088	19	-22 56 22	1	Left SFG superior frontal gyrus
																										0.0092	35	33 -82 34	0.63	Right MOG middle occipital gyrus
																													0.37	Right SOG superior occipital gyrus
																										0.0096	2	-22 0 72	1	Left SFG superior frontal gyrus
																										0.0096	5	-9 -81 -6	1	Left LiG lingual gyrus
																										0.0096	1	-24 2 70	1	Left SFG superior frontal gyrus
																										0.0097	1	21 -3 -21	1	Right Amygdala
																										0.0097	1	-2 6 0	1	Left Cerebral White Matter
																										0.0097	1	62 -38 3	1	Right MTG middle temporal gyrus
																										0.0097	1	-44 26 44	1	Left MFG middle frontal gyrus
																										0.0097	1	-26 16 46	1	Left MFG middle frontal gyrus
																										0.0097	1	21 -38 68	1	Right PoG postcentral gyrus
																										0.0097	1	-21 -44 75	1	Left PoG postcentral gyrus
																										0.0099	3	-22 52 16	1	Left SFG superior frontal gyrus
																										0.0099	2	-58 -66 3	1	Left MTG middle temporal gyrus
																										0.0099	1	-62 -62 6	1	Left MTG middle temporal gyrus
																										0.01	1	-58 -63 3	1	Left MTG middle temporal gyrus
																										______________________________________________________
																										Negative associations with Progesterone
																										p-value	Cluster-Size	xyz [mm]	Overlap of atlas region
																										0.00036	590	4 42 -26	0.5	Right GRe gyrus rectus
																													0.35	Left GRe gyrus rectus
																													0.07	Right MOrG medial orbital gyrus
																													0.03	Right MFC medial frontal cortex
																													0.03	Left MOrG medial orbital gyrus
																													0.01	Left MFC medial frontal cortex
																										0.00046	724	-33 -62 -26	0.99	Left Cerebellum Exterior
																										0.01	1	16 62 21	1	Right SFG superior frontal gyrus
