# Supplementary material for: Hormonal milieu influences whole-brain structural dynamics across the menstrual cycle using dense sampling in multiple individuals
Source: Nat Neurosci. 2025 Sep 26;28(12):2588–600. doi: 10.1038/s41593-025-02066-2 (PMC12672370; doi:10.1038/s41593-025-02066-2)
Supplement: Supplementary file 8 — Statistical source data from GLM (vertex-based; n = 4). [file 41593_2025_2066_MOESM8_ESM.xlsx]

## Sheet: Figure_7A
GLM vertex-wise analysis in all female participants (n=4)
______________________________________________________
Positive associations with Progesterone/Estradiol Ratio (left hemisphere)
p-value	Cluster-Size	xyz [mm]	Overlap of atlas region
0.00003	88	0.84	parahippocampal
		0.08	isthmuscingulate
		0.08	lingual
______________________________________________________
Positive associations with Progesterone/Estradiol Ratio (right hemisphere)
p-value	Cluster-Size	xyz [mm]	Overlap of atlas region
0.00132	79	1	lateraloccipital

## Sheet: Figure_7B
GLM vertex-wise analysis in endometriosis (n=1)							GLM vertex-wise analysis in 28andMe (typical) cycle (n=1)
______________________________________________________							______________________________________________________
Positive associations with Estradiol (left hemisphere)							Positive associations with Progesterone/Estradiol Ratio (left hemisphere)
p-value	Cluster-Size	xyz [mm]	Overlap of atlas region				p-value	Cluster-Size	xyz [mm]	Overlap of atlas region
0.00038	1747	0.38	postcentral				0.00046	138	0.78	parahippocampal
		0.26	superiorparietal						0.11	isthmuscingulate
		0.25	precentral						0.11	lingual
		0.09	superiorfrontal
		0.01	paracentral				______________________________________________________
							Positive associations with Progesterone/Estradiol Ratio (right hemisphere)
______________________________________________________							p-value	Cluster-Size	xyz [mm]	Overlap of atlas region
Positive associations with Estradiol (right hemisphere)							0.00234	479	0.43	pericalcarine
p-value	Cluster-Size	xyz [mm]	Overlap of atlas region						0.29	cuneus
0.00044	1005	0.5	postcentral						0.23	lingual
		0.4	precentral						0.03	superiorparietal
		0.1	superiorparietal						0.02	precuneus
							0.00056	387	0.93	lateraloccipital
									0.04	fusiform
									0.02	inferiorparietal
									0.01	inferiortemporal
							______________________________________________________
							Positive associations with Progesterone (left hemisphere)
							p-value	Cluster-Size	xyz [mm]	Overlap of atlas region
							0.00248	87	0.78	parahippocampal
									0.14	isthmuscingulate
									0.08	lingual
							______________________________________________________
							Positive associations with Progesterone (right hemisphere)
							p-value	Cluster-Size	xyz [mm]	Overlap of atlas region
							0.00184	497	0.43	pericalcarine
									0.32	cuneus
									0.19	lingual
									0.04	superiorparietal
									0.03	precuneus
							0.00030	464	0.91	lateraloccipital
									0.04	fusiform
									0.04	inferiorparietal
									0.02	inferiortemporal
