# Supplementary material for: Hormonal milieu influences whole-brain structural dynamics across the menstrual cycle using dense sampling in multiple individuals
Source: Nat Neurosci. 2025 Sep 26;28(12):2588–600. doi: 10.1038/s41593-025-02066-2 (PMC12672370; doi:10.1038/s41593-025-02066-2)
Supplement: Supplementary file 9 — Raw hormonal levels for male participant (n = 1). [file 41593_2025_2066_MOESM9_ESM.xlsx]

## Sheet: Extended_Data_Figure_2B
Cycle	Test Day	Estradiol (pmol/l)	Progesterone (nmol/l)	Progesterone/Estradiol Ratio
Male	1	115	0.658	5.72174
Male	2	109	0.693	6.3578
Male	3	128	0.741	5.78906
Male	4	109	0.668	6.12844
Male	5	138	0.889	6.44203
Male	6	143	0.874	6.11189
Male	7	137	0.902	6.58394
Male	8	134	0.914	6.8209
Male	9	98	1.16	11.8367
Male	10	109	1.1	10.0917
Male	11	151	1.08	7.15232
Male	12	150	0.638	4.25333
Male	13	149	1.01	6.77852
Male	14	135	0.619	4.58519
Male	15	110	0.524	4.76364
Male	16	119	3.42	28.7395
Male	17	142	0.569	4.00704
Male	18	161	0.542	3.36646
Male	19	140	0.329	2.35
Male	20	121	0.495	4.09091
Male	21	146	0.405	2.77397
Male	22	102	0.644	6.31373
Male	23	122	1.23	10.082
Male	24	116	0.715	6.16379
Male	25	133	0.763	5.73684
