# Supplementary material for: Hormonal milieu influences whole-brain structural dynamics across the menstrual cycle using dense sampling in multiple individuals
Source: Nat Neurosci. 2025 Sep 26;28(12):2588–600. doi: 10.1038/s41593-025-02066-2 (PMC12672370; doi:10.1038/s41593-025-02066-2)
Supplement: Supplementary file 10 — Square-rooted and standardized hormonal levels, Standardized eigenvalues for volumetric spatiotemporal patterns, Statistical source data for male participant (n = 1). [file 41593_2025_2066_MOESM10_ESM.xlsx]

## Sheet: Extended_data_figure_3
Results from Time-series regressions (VSTP ~ Hormones) in the male participant											Input for plots
Model Statistics											Cycle	Test Day	VSTP1	VSTP2	VSTP3	Estradiol (sqrt, standarized)	Progesterone (sqrt, standarized)	Progesterone/Estradiol Ratio (sqrt, standarized)
Model	Number of Predictors	Model Fit statistics				Ljung-Box Q(18)			Number of Outliers		Male	1	-1.21103	-1.73301	1.2371	-0.79128	-0.35249	-0.23766
		Stationary R-squared	R-squared	RMSE	MAPE	Statistics	DF	Sig.			Male	2	-1.2926	-1.08267	1.2707	-1.13833	-0.29239	-0.11168
VSTP1-Model_1	1	0.0098254	0.0098254	0.207487	123.651	140.8	18	0	0		Male	3	-1.35134	-0.493128	1.13245	-0.03933	-0.20997	-0.22432
VSTP2-Model_2	1	0.000265209	0.000265209	0.208487	98.4242	97.1881	18	7.22977e-13	0		Male	4	-1.44275	-0.0614801	0.927677	-1.13833	-0.33532	-0.15711
VSTP3-Model_3	1	0.0561072	0.0561072	0.20258	113.888	124.904	18	0	0		Male	5	-1.49503	0.286121	0.629524	0.53909	0.04416	-0.095
											Male	6	-1.24234	0.51895	0.11092	0.82829	0.01841	-0.16038
Time-series regression Model Parameters											Male	7	-0.944625	0.421407	-0.510523	0.48124	0.06649	-0.06689
					Estimate	SE	t	Sig.			Male	8	-0.679639	0.378232	-1.08204	0.30772	0.08709	-0.01996
VSTP1-Model_1	VSTP1	No Transformation	Constant		-0.298573	0.626359	-0.47668	0.638088			Male	9	-0.458058	0.693745	-1.34046	-1.77459	0.50951	0.97349
	sqrt(Estradiol)	No Transformation	Numerator	Lag 0	0.0263785	0.0552163	0.477731	0.637351			Male	10	-0.408559	0.908173	-1.45917	-1.13833	0.40648	0.62787
VSTP2-Model_2	VSTP2	No Transformation	Constant		-0.049054	0.629376	-0.0779406	0.938549			Male	11	-0.272461	0.876624	-1.43109	1.29103	0.37214	0.04568
	sqrt(Estradiol)	No Transformation	Numerator	Lag 0	0.00433382	0.0554824	0.0781116	0.938415			Male	12	-0.210283	0.284583	-1.49517	1.23319	-0.38684	-0.52849
VSTP3-Model_3	VSTP3	No Transformation	Constant		0.713482	0.611543	1.16669	0.255289			Male	13	-0.0202729	-0.478745	-1.5061	1.17535	0.25194	-0.02835
	sqrt(Estradiol)	No Transformation	Numerator	Lag 0	-0.0630352	0.0539102	-1.16926	0.254274			Male	14	0.341901	-1.11868	-1.13725	0.36556	-0.41946	-0.46277
											Male	15	0.852811	-1.5468	-0.629128	-1.08049	-0.58259	-0.42742
Model Statistics											Male	16	1.18511	-1.6609	-0.28826	-0.55991	4.39025	4.32128
Model	Number of Predictors	Model Fit statistics				Ljung-Box Q(18)			Number of Outliers		Male	17	1.26315	-1.49144	-0.125011	0.77045	-0.50532	-0.57727
		Stationary R-squared	R-squared	RMSE	MAPE	Statistics	DF	Sig.			Male	18	1.02707	-0.827385	0.177311	1.86945	-0.55168	-0.70415
VSTP1-Model_1	1	0.000408457	0.000408457	0.208472	102.428	148.83	18	0	0		Male	19	0.755272	0.190939	0.461218	0.65477	-0.91743	-0.90547
VSTP2-Model_2	1	0.0296682	0.0296682	0.205398	101.911	100.682	18	1.66089e-13	0		Male	20	0.647347	1.15155	0.59866	-0.44423	-0.63239	-0.56066
VSTP3-Model_3	1	0.0685302	0.0685302	0.201242	101.724	111.286	18	1.77636e-15	0		Male	21	0.567298	1.72723	0.793787	1.00182	-0.78693	-0.8215
											Male	22	0.675223	1.38989	0.939679	-1.54322	-0.37653	-0.12041
Time-series regression Model Parameters											Male	23	1.03353	0.608062	0.989649	-0.38638	0.62971	0.62594
					Estimate	SE	t	Sig.			Male	24	1.33134	0.50102	0.917585	-0.73343	-0.25462	-0.1501
VSTP1-Model_1	VSTP1	No Transformation	Constant		-0.0154157	0.164398	-0.0937706	0.926103			Male	25	1.34893	0.557701	0.817939	0.24988	-0.17219	-0.23467
	sqrt(Progesterone)	No Transformation	Numerator	Lag 0	0.0171533	0.176938	0.0969451	0.92361
VSTP2-Model_2	VSTP2	No Transformation	Constant		0.131389	0.161975	0.811168	0.425584
	sqrt(Progesterone)	No Transformation	Numerator	Lag 0	-0.146191	0.174329	-0.838589	0.410331
VSTP3-Model_3	VSTP3	No Transformation	Constant		0.199688	0.158697	1.2583	0.220909
	sqrt(Progesterone)	No Transformation	Numerator	Lag 0	-0.222184	0.170802	-1.30083	0.206199
Model Statistics
Model	Number of Predictors	Model Fit statistics				Ljung-Box Q(18)			Number of Outliers
		Stationary R-squared	R-squared	RMSE	MAPE	Statistics	DF	Sig.
VSTP1-Model_1	1	7.53828e-05	7.53828e-05	0.208507	100.415	147.624	18	0	0
VSTP2-Model_2	1	0.0261031	0.0261031	0.205775	98.0439	101.726	18	1.06803e-13	0
VSTP3-Model_3	1	0.0382227	0.0382227	0.20449	98.0977	122.105	18	0	0
Time-series regression Model Parameters
					Estimate	SE	t	Sig.
VSTP1-Model_1	VSTP1	No Transformation	Constant		-0.00608558	0.151997	-0.0400376	0.968409
	sqrt(Progesterone/Estradiol Ratio)	No Transformation	Numerator	Lag 0	0.00240572	0.0577736	0.0416405	0.967145
VSTP2-Model_2	VSTP2	No Transformation	Constant		0.113258	0.150006	0.755022	0.457898
	sqrt(Progesterone/Estradiol Ratio)	No Transformation	Numerator	Lag 0	-0.0447669	0.0570168	-0.785152	0.440378
VSTP3-Model_3	VSTP3	No Transformation	Constant		0.13705	0.149069	0.919376	0.367441
	sqrt(Progesterone/Estradiol Ratio)	No Transformation	Numerator	Lag 0	-0.0541712	0.0566606	-0.956065	0.348981
