# Supplementary material for: Hormonal milieu influences whole-brain structural dynamics across the menstrual cycle using dense sampling in multiple individuals
Source: Nat Neurosci. 2025 Sep 26;28(12):2588–600. doi: 10.1038/s41593-025-02066-2 (PMC12672370; doi:10.1038/s41593-025-02066-2)
Supplement: Supplementary file 11 — Square-rooted and standardized hormonal levels, Standardized eigenvalues for cortical thickness spatiotemporal patterns, Statistical source data for male participant (n = 1). [file 41593_2025_2066_MOESM11_ESM.xlsx]

## Sheet: Extended_data_figure_4
Results from Time-series regressions (CSTP ~ Hormones) in the male participant											Input for plots
Model Statistics											Cycle	Test Day	CSTP1	CSTP2	CSTP3	Estradiol (sqrt, standarized)	Progesterone (sqrt, standarized)	Progesterone/Estradiol Ratio (sqrt, standarized)
Model	Number of Predictors	Model Fit statistics				Ljung-Box Q(18)			Number of Outliers		Male	1	-0.574795	-1.35466	1.60764	-0.79128	-0.35249	-0.23766
		Stationary R-squared	R-squared	RMSE	MAPE	Statistics	DF	Sig.			Male	2	-0.375628	1.55949	-0.133758	-1.13833	-0.29239	-0.11168
CSTP1-Model_1	1	0.0187651	0.0187651	0.206549	121.133	17.5663	18	0.484548	0		Male	3	-0.765169	-0.294771	1.25115	-0.03933	-0.20997	-0.22432
CSTP2-Model_2	1	0.00998977	0.00998977	0.207471	115.83	6.43667	18	0.994079	0		Male	4	-0.0359592	1.20926	-0.0931948	-1.13833	-0.33532	-0.15711
CSTP3-Model_3	1	0.0349841	0.0349841	0.204835	102.753	20.1821	18	0.322664	0		Male	5	2.38452	0.836007	2.36311	0.53909	0.04416	-0.095
											Male	6	-0.64441	0.469153	-0.129246	0.82829	0.01841	-0.16038
Time-series regression Model Parameters											Male	7	-0.841593	0.291076	-0.721227	0.48124	0.06649	-0.06689
					Estimate	SE	t	Sig.			Male	8	-0.491954	1.09629	-0.272423	0.30772	0.08709	-0.01996
CSTP1-Model_1	CSTP1	No Transformation	Constant		0.412622	0.623527	0.661755	0.514704			Male	9	-0.47637	0.95951	-0.335302	-1.77459	0.50951	0.97349
	sqrt(Estradiol)	No Transformation	Numerator	Lag 0	-0.0364546	0.0549667	-0.663212	0.513788			Male	10	0.708685	0.783294	-1.85534	-1.13833	0.40648	0.62787
CSTP2-Model_2	CSTP2	No Transformation	Constant		0.301062	0.626309	0.480692	0.635276			Male	11	1.34124	-0.592187	0.381461	1.29103	0.37214	0.04568
	sqrt(Estradiol)	No Transformation	Numerator	Lag 0	-0.0265984	0.055212	-0.48175	0.634536			Male	12	-1.04147	0.0705542	1.52245	1.23319	-0.38684	-0.52849
CSTP3-Model_3	CSTP3	No Transformation	Constant		-0.563394	0.618352	-0.911122	0.371682			Male	13	1.30092	-0.287491	-0.738325	1.17535	0.25194	-0.02835
	sqrt(Estradiol)	No Transformation	Numerator	Lag 0	0.0497751	0.0545105	0.913129	0.370648			Male	14	-0.0673851	0.198309	-0.524779	0.36556	-0.41946	-0.46277
											Male	15	-0.736853	-1.18981	1.05548	-1.08049	-0.58259	-0.42742
Model Statistics											Male	16	-0.166045	-1.57805	-1.76936	-0.55991	4.39025	4.32128
Model	Number of Predictors	Model Fit statistics				Ljung-Box Q(18)			Number of Outliers		Male	17	-1.02702	-1.6386	-0.594197	0.77045	-0.50532	-0.57727
		Stationary R-squared	R-squared	RMSE	MAPE	Statistics	DF	Sig.			Male	18	-1.09428	-0.044395	0.211247	1.86945	-0.55168	-0.70415
CSTP1-Model_1	1	0.0423889	0.0423889	0.204048	142.228	14.3192	18	0.708057	0		Male	19	-0.0285015	0.587924	-0.306888	0.65477	-0.91743	-0.90547
CSTP2-Model_2	1	0.0695962	0.0695962	0.201128	112.08	9.73464	18	0.940224	0		Male	20	-0.754539	-0.138166	-0.657982	-0.44423	-0.63239	-0.56066
CSTP3-Model_3	1	0.123625	0.123625	0.195201	128.813	16.2767	18	0.573244	0		Male	21	-0.503467	0.70834	-0.309293	1.00182	-0.78693	-0.8215
											Male	22	1.64929	1.15772	-0.316857	-1.54322	-0.37653	-0.12041
Time-series regression Model Parameters											Male	23	1.20573	-1.43241	0.0719444	-0.38638	0.62971	0.62594
					Estimate	SE	t	Sig.			Male	24	1.57218	-1.72924	-0.682526	-0.73343	-0.25462	-0.1501
CSTP1-Model_1	CSTP1	No Transformation	Constant		-0.157051	0.160909	-0.97602	0.339209			Male	25	-0.537122	0.352862	0.976215	0.24988	-0.17219	-0.23467
	sqrt(Progesterone)	No Transformation	Numerator	Lag 0	0.174744	0.173183	1.00901	0.323468
CSTP2-Model_2	CSTP2	No Transformation	Constant		0.201237	0.158607	1.26877	0.217213
	sqrt(Progesterone)	No Transformation	Numerator	Lag 0	-0.223907	0.170705	-1.31166	0.202578
CSTP3-Model_3	CSTP3	No Transformation	Constant		0.268205	0.153933	1.74235	0.0948053
	sqrt(Progesterone)	No Transformation	Numerator	Lag 0	-0.29842	0.165675	-1.80124	0.0847915
Model Statistics
Model	Number of Predictors	Model Fit statistics				Ljung-Box Q(18)			Number of Outliers
		Stationary R-squared	R-squared	RMSE	MAPE	Statistics	DF	Sig.
CSTP1-Model_1	1	0.0432249	0.0432249	0.203959	142.255	14.2951	18	0.70966	0
CSTP2-Model_2	1	0.0463992	0.0463992	0.20362	116.461	8.86175	18	0.96286	0
CSTP3-Model_3	1	0.145903	0.145903	0.192704	128.925	18.6076	18	0.41635	0
Time-series regression Model Parameters
					Estimate	SE	t	Sig.
CSTP1-Model_1	CSTP1	No Transformation	Constant		-0.145744	0.148682	-0.980242	0.337166
	sqrt(Progesterone/Estradiol Ratio)	No Transformation	Numerator	Lag 0	0.0576074	0.0565135	1.01936	0.318637
CSTP2-Model_2	CSTP2	No Transformation	Constant		0.151001	0.148435	1.01729	0.319599
	sqrt(Progesterone/Estradiol Ratio)	No Transformation	Numerator	Lag 0	-0.0596852	0.0564197	-1.05788	0.301095
CSTP3-Model_3	CSTP3	No Transformation	Constant		0.267766	0.140477	1.90612	0.0692071
	sqrt(Progesterone/Estradiol Ratio)	No Transformation	Numerator	Lag 0	-0.105838	0.053395	-1.98217	0.0595315
