# Supplementary material for: Hormonal milieu influences whole-brain structural dynamics across the menstrual cycle using dense sampling in multiple individuals
Source: Nat Neurosci. 2025 Sep 26;28(12):2588–600. doi: 10.1038/s41593-025-02066-2 (PMC12672370; doi:10.1038/s41593-025-02066-2)
Supplement: Supplementary file 12 — Statistical source data from GLM in the male (voxel-based and vertex-based; n = 1). [file 41593_2025_2066_MOESM12_ESM.xlsx]

## Sheet: Extended_data_figure_5
GLM vertex-wise analysis in male (n=1)								GLM voxel-wise analysis in male (n=1)
______________________________________________________								______________________________________________________
Positive associations with Progesterone/Estradiol Ratio (left hemisphere)								Positive associations with Progesterone/Estradiol Ratio
p-value	Cluster-Size	xyz [mm]	Overlap of atlas region					p-value	Cluster-Size	xyz [mm]	Overlap of atlas region
______________________________________________________								______________________________________________________
Positive associations with Progesterone/Estradiol Ratio (right hemisphere)								Positive associations with Progesterone
p-value	Cluster-Size	xyz [mm]	Overlap of atlas region					p-value	Cluster-Size	xyz [mm]	Overlap of atlas region
______________________________________________________								______________________________________________________
Positive associations with Progesterone (left hemisphere)								Positive associations with Estradiol
p-value	Cluster-Size	xyz [mm]	Overlap of atlas region					p-value	Cluster-Size	xyz [mm]	Overlap of atlas region
______________________________________________________
Positive associations with Progesterone (right hemisphere)
p-value	Cluster-Size	xyz [mm]	Overlap of atlas region
______________________________________________________
Positive associations with Estradiol (left hemisphere)
p-value	Cluster-Size	xyz [mm]	Overlap of atlas region
______________________________________________________
Positive associations with Estradiol (right hemisphere)
p-value	Cluster-Size	xyz [mm]	Overlap of atlas region
NO SIGNIFICANT ASSOCIATIONS WERE OBSERVED
